# Supplementary material for: Thirty Years of Borophene: Origins, Scientific Progress, and Future Directions
Source: ACS Appl Mater Interfaces. 2026 Jan 22;18(4):6273–99. doi: 10.1021/acsami.5c19994 (PMC12884472; doi:10.1021/acsami.5c19994)
Supplement: Supplementary file 1 [file am5c19994_si_001.csv]

ÿ"Authors"	Author full names	Author(s) ID	Title	Year	Source title	Volume	Issue	Art. No.	Page start	Page end	Page count	Cited by	DOI	Link	Affiliations	Authors with affiliations	Abstract	Author Keywords	Index Keywords	Molecular Sequence Numbers	Chemicals/CAS	Tradenames	Manufacturers	Funding Details	Funding Texts	References	Correspondence Address	Editors	Publisher	Sponsors	Conference name	Conference date	Conference location	Conference code	ISSN	ISBN	CODEN	PubMed ID	Language of Original Document	Abbreviated Source Title	Document Type	Publication Stage	Open Access	Source	EID
Rahane A.B.; Kumar V.	Rahane, Amol B. (35410392000); Kumar, Vijay (57203774869)	35410392000; 57203774869	B84: A quasi-planar boron cluster stabilized with hexagonal holes	2015	Nanoscale	7	9		4055	4062	7	51	10.1039/c4nr06026a	https://www.scopus.com/inward/record.uri?eid=2-s2.0-84923374595&doi=10.1039%2fc4nr06026a&partnerID=40&md5=08051e08dfc8aa4b86cc9668020dbad5	Dr Vijay Kumar Foundation, 1969 Sector 4, Gurgaon, Haryana, 122 001, India; Center for Informatics, School of Natural Sciences, Shiv Nadar University, Post Office NH-91, Gautam Budh Nagar, Uttar Pradesh, 201314, India	Rahane A.B., Dr Vijay Kumar Foundation, 1969 Sector 4, Gurgaon, Haryana, 122 001, India; Kumar V., Dr Vijay Kumar Foundation, 1969 Sector 4, Gurgaon, Haryana, 122 001, India, Center for Informatics, School of Natural Sciences, Shiv Nadar University, Post Office NH-91, Gautam Budh Nagar, Uttar Pradesh, 201314, India	We report the finding of a bowl-shaped quasi-planar structure of a B84 cluster with four hexagonal holes and a three-chain ring all around the edges using ab initio calculations. A large number of other isomers including those explored earlier such as an empty cage, a filled cage, and a disordered structure, have been found to lie in a significantly higher energy band. A tubular structure, howeve…		Binding energy; Boron; Calculations; Electronic properties; Isomers; Ab initio calculations; Boron clusters; Disordered structures; Empty-cage; Infrared and Raman spectra; Low energy structures; Quasi-planar structure; Tubular structures; Structural optimization							Kroto H.W., Heath J.R., O'Brien S.C., Curl R.F., Smalley R.E., Nature, 318, pp. 162-163, (1985); Novoselov K., Geim A., Morozov S., Jiang D., Katsnelson M., Grigorieva I., Dubonos S., Firsov A., Nature, 438, pp. 197-200, (2005); Boustani I., Quandt A., Europhys. Lett., 39, pp. 527-532, (1997); Gindulyt A., Lipscomb W., Massa N.L., Inorg. Chem., 37, pp. 6544-6545, (1998); Szwacki N.G., Sadrzadeh A…			Royal Society of Chemistry						20403364				English	Nanoscale	Article	Final		Scopus	2-s2.0-84923374595
Zechner C.; Matveev D.; Zographos N.; Lerch W.; Paul S.	Zechner, Christoph (57225769774); Matveev, Dmitri (57197632130); Zographos, Nikolas (15728812300); Lerch, Wilfried (8534628700); Paul, Silke (7401979661)	57225769774; 57197632130; 15728812300; 8534628700; 7401979661	Simulation of dopant diffusion and activation during flash lamp annealing	2008	Materials Science and Engineering: B	154-155	1-3		20	23	3	3	10.1016/j.mseb.2008.10.005	https://www.scopus.com/inward/record.uri?eid=2-s2.0-56949091452&doi=10.1016%2fj.mseb.2008.10.005&partnerID=40&md5=5b8f7a7eef57d140fa79c9c5a5752629	Synopsys Switzerland LLC, CH-8050 Zurich, Affolternstrasse 52, Switzerland; Mattson Thermal Products GmbH, D-89160 Dornstadt, Daimlerstrasse 10, Germany	Zechner C., Synopsys Switzerland LLC, CH-8050 Zurich, Affolternstrasse 52, Switzerland; Matveev D., Synopsys Switzerland LLC, CH-8050 Zurich, Affolternstrasse 52, Switzerland; Zographos N., Synopsys Switzerland LLC, CH-8050 Zurich, Affolternstrasse 52, Switzerland; Lerch W., Mattson Thermal Products GmbH, D-89160 Dornstadt, Daimlerstrasse 10, Germany; Paul S., Mattson Thermal Products GmbH, D-891…	A set of advanced models implemented into the simulator Sentaurus Process was applied to simulate ultra shallow junction formation by flash lamp annealing (FLA). The full path transient enhanced diffusion model includes equations for small interstitial clusters (I2, I3, I4), {3 1 1} defects and dislocation loops. A dopant-point defect clustering model is used for dopant activation simulation. Sev…	Activation; Diffusion; FLA; Simulation	Diffusion; Point defects; Secondary ion mass spectrometry; Advanced modeling; Dopant activation; Dopant-diffusion; Flash lamp annealing; Junction formation; Peak temperatures; Sentaurus process; Simulation; Transient Enhanced Diffusion; Ultra shallow junction; Chemical activation							Lerch W., Paul S., Niess J., McCoy S., Selinger T., Gelpey J., Cristiano F., Severac F., Gavelle M., Boninelli S., Pichler P., Bolze D., Mater. Sci. Eng. B, 124-125, pp. 24-31, (2005); Lerch W., Paul S., Niess J., McCoy S., Gelpey J., Bolze D., Cristiano F., Severac F., Fazzini P.F., Martinez A., Pichler P., Proceedings of the IEEE Electron Devices Society: 15th IEEE International Conference on A…	D. Matveev; Synopsys Switzerland LLC, CH-8050 Zurich, Affolternstrasse 52, Switzerland; email: matveev@synopsys.com		Elsevier BV						09215107		MSBTE		English	Mater Sci Eng B	Article	Final		Scopus	2-s2.0-56949091452
Hizhnyi Y.; Nedilko S.G.; Borysiuk V.; Gubanov V.A.	Hizhnyi, Yuriy (6508037897); Nedilko, Sergii G. (9633446900); Borysiuk, Viktor (56826114900); Gubanov, Viktor A. (7004310607)	6508037897; 9633446900; 56826114900; 7004310607	Computational studies of boron- and nitrogen-doped single-walled carbon nanotubes as potential sensor materials of hydrogen halide molecules HX (X = F, Cl, Br)	2015	International Journal of Quantum Chemistry	115	20		1475	1482	7	16	10.1002/qua.24953	https://www.scopus.com/inward/record.uri?eid=2-s2.0-84941059317&doi=10.1002%2fqua.24953&partnerID=40&md5=ea34f2bf26584d90752b9baf90a0c7e0	Faculty of Physics, Taras Shevchenko National University of Kyiv, 64 Volodymyrska street, Kyiv, 01601, Ukraine	Hizhnyi Y., Faculty of Physics, Taras Shevchenko National University of Kyiv, 64 Volodymyrska street, Kyiv, 01601, Ukraine; Nedilko S.G., Faculty of Physics, Taras Shevchenko National University of Kyiv, 64 Volodymyrska street, Kyiv, 01601, Ukraine; Borysiuk V., Faculty of Physics, Taras Shevchenko National University of Kyiv, 64 Volodymyrska street, Kyiv, 01601, Ukraine; Gubanov V.A., Faculty of…	Potential applicability of undoped, B-, and N-doped carbon nanotubes (CNTs) for elaboration of the working materials of gas sensors of hydrogen halide molecules HX (X = F, Cl, Br) is analyzed in computational studies of molecular adsorption on the CNTs surfaces. Density Functional Theory (DFT)-based geometry-optimized calculations of the electronic structure of undoped, B-, and N-doped CNTs of (3…	electronic structure; gas sensor; hydrogen halide	Binding energy; Boron; Bromine compounds; Chemical sensors; Chlorine compounds; Computation theory; Density functional theory; Doping (additives); Electronic structure; Gas adsorption; Gas detectors; Graphene; Molecules; Nanotubes; Nitrogen; Stereochemistry; Wave functions; Computational studies; Electronic wave functions; Gas sensing applications; Hydrogen halides; Model approximations; Molecula…							Anderson B., Peyster A., Gad S.C., Hakkinen P.J.B., Kamrin M., Locey B., Mehendale H.M., Pope C., Shugart L., Wexler P., Encyclopedia of Toxicology, (2005); Aylon E., Murillo R., Fernandez-Colino A., Aranda A., Garcia T., Callen M.S., Mastral A.M., J. Anal. Appl. Pyrolysis., 79, (2007); Hall W.J., Williams P.T., J. Anal. Appl. Pyrolysis., 77, (2006); Barontini F., Cozzani V., J. Anal. Appl. Pyrol…	Y. Hizhnyi; Faculty of Physics, Taras Shevchenko National University of Kyiv, Kyiv, 64 Volodymyrska street, 01601, Ukraine; email: hizhnyi@univ.kiev.ua		John Wiley and Sons Inc						00207608		IJQCB		English	Int J Quantum Chem	Article	Final		Scopus	2-s2.0-84941059317
Aboy M.; Pelaz L.; Bruno E.; Mirabella S.; Boninelli S.	Aboy, Maria (13605846600); Pelaz, Lourdes (56216834600); Bruno, Elena (22984296600); Mirabella, Salvo (9739628500); Boninelli, Simona (6602513507)	13605846600; 56216834600; 22984296600; 9739628500; 6602513507	Kinetics of large B clusters in crystalline and preamorphized silicon	2011	Journal of Applied Physics	110	7	073524				24	10.1063/1.3639280	https://www.scopus.com/inward/record.uri?eid=2-s2.0-80055024010&doi=10.1063%2f1.3639280&partnerID=40&md5=2f8d0937117cfa10bc452c0598fa58df	Universidad de Valladolid, Campus Miguel Delibes, 47011 Valladolid, Spain; MATIS-IMM-CNR, I-95123 Catania, Via Santa Sofia 64, Italy; Italian Institute Technol, I-16163 Genova, Via Morego 30, Italy	Aboy M., Universidad de Valladolid, Campus Miguel Delibes, 47011 Valladolid, Spain; Pelaz L., Universidad de Valladolid, Campus Miguel Delibes, 47011 Valladolid, Spain; Bruno E., MATIS-IMM-CNR, I-95123 Catania, Via Santa Sofia 64, Italy; Mirabella S., MATIS-IMM-CNR, I-95123 Catania, Via Santa Sofia 64, Italy; Boninelli S., MATIS-IMM-CNR, I-95123 Catania, Via Santa Sofia 64, Italy, Italian Institu…	We present an extended model for B clustering in crystalline or in preamorphized Si and with validity under conditions below and above the equilibrium solid solubility limit of B in Si. This model includes boron-interstitial clusters (BICs) with BnIm configurations-complexes with n B atoms and m Si interstitials-larger (n > 4), and eventually more stable, than those included in previous models. I…		Boron; Boron compounds; Budget control; Crystalline materials; Dissolution; Electric resistance; Galvanomagnetic effects; Hall mobility; Hole concentration; Hole mobility; Iodine; Silicon; Transmission electron microscopy; Amorphous Si; B atoms; B clustering; Boron-interstitial clusters; Complete dissolution; Crystalline Si; Energy filtered transmission electron microscopy; Experimental condition…					UK Research and Innovation, UKRI, (103520); Consejería de Educacion y Cultura de la JCYL, (VA011A09); Ministerio de Ciencia e Innovación, MICINN, (TEC2008-06069)	This work was supported by the MICINN under Project TEC2008-06069, and by the Consejer\u00EDa de Educacion y Cultura de la JCYL under Project No. VA011A09. The authors wish to thank C. Percolla and S. Tat\u00EC (MATIS-IMM-CNR) for technical expert assistance.	(2010); Armigliato A., Nobili D., Ostoja P., Servidori M., Solmi S., Semiconductor Silicon 1977, 772, (1977); Jain S.C., Schoenmaker W., Lindsay R., Stolk P.A., Decoutere S., Willander M., Maes H.E., Transient enhanced diffusion of boron in Si, Journal of Applied Physics, 91, 11, (2002); Pelaz L., Gilmer G.H., Gossmann H.-J., Poate J.M., Rafferty C.S., Jaraiz M., Barbolla J., Appl. Phys. Lett., 7…	M. Aboy; Universidad de Valladolid, Campus Miguel Delibes, 47011 Valladolid, Spain; email: marabo@tel.uva.es								00218979		JAPIA		English	J Appl Phys	Article	Final	All Open Access; Green Open Access	Scopus	2-s2.0-80055024010
Collart E.J.H.; Weemers K.; Gravesteijn D.J.; Van Berkum J.G.M.	Collart, E.J.H. (7004538962); Weemers, K. (7801509309); Gravesteijn, D.J. (7004927006); Van Berkum, J.G.M. (7004323857)	7004538962; 7801509309; 7004927006; 7004323857	Characterization of low-energy (100 eV-10 keV) boron ion implantation	1998	Journal of Vacuum Science and Technology B: Microelectronics and Nanometer Structures	16	1		280	285	5	42	10.1116/1.589795	https://www.scopus.com/inward/record.uri?eid=2-s2.0-11644254528&doi=10.1116%2f1.589795&partnerID=40&md5=56b085794d4a22dd4b4fd50eec3f3cff	Philips Res. Laboratories Eindhoven, 5656 AA Eindhoven, Professor Holstlaan 4, Netherlands; Philips CFT-Materials Analysis, 5656 AA Eindhoven, Professor Holstlaan 4, Netherlands	Collart E.J.H., Philips Res. Laboratories Eindhoven, 5656 AA Eindhoven, Professor Holstlaan 4, Netherlands; Weemers K., Philips Res. Laboratories Eindhoven, 5656 AA Eindhoven, Professor Holstlaan 4, Netherlands; Gravesteijn D.J., Philips Res. Laboratories Eindhoven, 5656 AA Eindhoven, Professor Holstlaan 4, Netherlands; Van Berkum J.G.M., Philips CFT-Materials Analysis, 5656 AA Eindhoven, Profess…	Low-energy boron implantations between 100 eV and 10 keV are characterized using secondary ion mass spectrometry and electrical measurements of sheet carrier concentrations and sheet resistance. Factors that may limit the use of ion implantation for future generations of semiconductor devices are discussed. At 1 keV various tilt angles show identical channeling behavior, and only a slight differe…									Cowern N.E.B., Huizing H.G.A., Stolk P.A., Visser C.C., De Kruif R.C.M., Kyllesbech Larsen K., Privitera V., Nanver L.K., Crans W., Nucl. Instrum. Methods Phys. Res. B, 120, (1996); Cowern N.E.B., Van De Walle G.F.A., Zalm P.C., Vandenhoudt D.W.E., Appl. Phys. Lett., 65, (1994); Eaglesham D.J., Stolk P.A., Gossmann H.-J., Haynes T.E., Poate J.M., Nucl. Instrum. Methods Phys. Res. B, 106, (1995); …	E.J.H. Collart; Philips Res. Laboratories Eindhoven, 5656 AA Eindhoven, Professor Holstlaan 4, Netherlands; email: collart@natlab.research.philips.com		American Institute of Physics Inc.						10711023		JVTBD		English	J Vac Sci Technol B Microelectron Nanometer Struct	Article	Final		Scopus	2-s2.0-11644254528
Bai H.; Chen Q.; Zhao Y.-F.; Wu Y.-B.; Lu H.-G.; Li J.; Li S.-D.	Bai, Hui (59839711400); Chen, Qiang (55566354000); Zhao, Ya-Fan (35744292100); Wu, Yan-Bo (8316197000); Lu, Hai-Gang (21735049200); Li, Jun (57203736918); Li, Si-Dian (25121044900)	59839711400; 55566354000; 35744292100; 8316197000; 21735049200; 57203736918; 25121044900	B30H8, B39H9 2-, B42H10, B48H10, and B 72H12: Polycyclic aromatic snub hydroboron clusters analogous to polycyclic aromatic hydrocarbons	2013	Journal of Molecular Modeling	19	3		1195	1204	9	14	10.1007/s00894-012-1640-8	https://www.scopus.com/inward/record.uri?eid=2-s2.0-84877108850&doi=10.1007%2fs00894-012-1640-8&partnerID=40&md5=a3147441b25907c70fb1052e4c2782d9	Institue of Molecular Sciences, Shanxi University, Taiyuan, 030001 Shanxi, China; Department of Chemistry, Tsinghua University, Beijing 100084, China; Institute of Materials Science, Xinzhou Teachers' University, Xinzhou, 034000 Shanxi, China	Bai H., Institue of Molecular Sciences, Shanxi University, Taiyuan, 030001 Shanxi, China; Chen Q., Institue of Molecular Sciences, Shanxi University, Taiyuan, 030001 Shanxi, China, Institute of Materials Science, Xinzhou Teachers' University, Xinzhou, 034000 Shanxi, China; Zhao Y.-F., Department of Chemistry, Tsinghua University, Beijing 100084, China; Wu Y.-B., Institue of Molecular Sciences, Sh…	Calculations performed at the ab initio level using the recently reported planar concentric À-aromatic B18H6 2+(1) [Chen Q et al. (2011) Phys Chem Chem Phys 13:20620] as a building block suggest the possible existence of a new class of B3n H m polycyclic aromatic hydroboron (PAHB) clusters - B30H8(2), B39H9 2-(3), B42H 10(4/5), B48H10(6), and B72H 12(7) - which appear to be the inorganic analogs …	Ab initio calculations; Aromaticity; Electronic structures; Geometrical structures; Polycyclic aromatic hydroboron clusters	polycyclic aromatic hydrocarbon; article; chemical structure; hydrogenation; immunocytochemistry; ionization; priority journal					Natural Science Foundation of Shanghai, (2010011012-3); Natural Science Foundation of Shanghai; National Natural Science Foundation of China, NSFC, (20873117, 21003086); National Natural Science Foundation of China, NSFC	This work was jointly supported by the National Science Foundation of China (nos. 20873117 and 21003086)) and Shanxi Natural Science Foundation (no. 2010011012-3).	Cotton F.A., Wilkinson G., Murrillo C.A., Bochmann M., Advanced Inorganic Chemistry, (1999); Boustani I., Chem Model, 8, (2011); Vincent M.A., Schaefer H.F., J Am Chem Soc, 103, (1981); Tian S.X., J Phys Chem A, 109, (2005); Ricca A., Bauschlicher C.W., J Chem Phys, 106, (1997); Curtiss L.A., Pople J.A., J Chem Phys, 91, (1989); Dias J.F., Rasul G., Seidl P.R., Surya Prakash G.K., Olah G.A., J Ph…	S.-D. Li; Institue of Molecular Sciences, Shanxi University, Taiyuan, 030001 Shanxi, China; email: lisidian@sxu.edu.cn								09485023		JMMOF		English	J. Mol. Model.	Article	Final		Scopus	2-s2.0-84877108850
Essa Z.; Cristiano F.; Spiegel Y.; Qiu Y.; Boulenc P.; Quillec M.; Taleb N.; Zographos N.; Bedel-Pereira E.; Mortet V.; Burenkov A.; Hackenberg M.; Torregrosa F.; Tavernier C.	Essa, Z. (54386692400); Cristiano, F. (7005704430); Spiegel, Y. (35182123400); Qiu, Y. (57005909800); Boulenc, P. (15759322000); Quillec, M. (7004592851); Taleb, N. (55603715400); Zographos, N. (15728812300); Bedel-Pereira, E. (6603232688); Mortet, V. (6603411226); Burenkov, A. (7004290932); Hackenberg, M. (6602124330); Torregrosa, F. (55884928200); Tavernier, C. (24512790600)	54386692400; 7005704430; 35182123400; 57005909800; 15759322000; 7004592851; 55603715400; 15728812300; 6603232688; 6603411226; 7004290932; 6602124330; 55884928200; 24512790600	Large boron-interstitial cluster modelling in BF3 plasma implanted silicon	2014	Physica Status Solidi (C) Current Topics in Solid State Physics	11	1		117	120	3	3	10.1002/pssc.201300165	https://www.scopus.com/inward/record.uri?eid=2-s2.0-84892859558&doi=10.1002%2fpssc.201300165&partnerID=40&md5=d2c01319b4536e80c760c11c9456006b	ST Microelectronics, 38926 Crolles, 850 rue Jean Monnet, France; CNRS, LAAS, 31400 Toulouse, 7 avenue du colonel Roche, France; Université de Toulouse, LAAS, 31400 Toulouse, France; IBS, 13790 Peynier Rousset, av. Gaston Imbert prolongée, France; Probion Analysis, 92220 Bagneux, 37 rue de Fontenay, France; Synopsys Switzerland LLC, 8050 Zurich, Thurgauerstrasse 40, Switzerland; Fraunhofer IISB Sc…	Essa Z., ST Microelectronics, 38926 Crolles, 850 rue Jean Monnet, France, CNRS, LAAS, 31400 Toulouse, 7 avenue du colonel Roche, France, Université de Toulouse, LAAS, 31400 Toulouse, France; Cristiano F., CNRS, LAAS, 31400 Toulouse, 7 avenue du colonel Roche, France, Université de Toulouse, LAAS, 31400 Toulouse, France; Spiegel Y., IBS, 13790 Peynier Rousset, av. Gaston Imbert prolongée, France; …	BF3 plasma immersion ion implantation (PIII) is a promising technique in the race for highly boron doped P+/N ultra-shallow junctions (USJs) in complementary metal oxide semiconductor (CMOS) silicon technologies. Implantation conditions used in BF3 PIII lead to high super-saturations (e1 × 1020 cm-3) of both boron and silicon interstitial atoms in the implantation region. In such conditions, very…	End of range defects; Large boron interstitial clusters; Plasma immersion ion implantation; TCAD modelling	Ion implantation; Plasma applications; Transmission electron microscopy; Boron-interstitial clusters; Complementary metal oxide semiconductors; Electrical activation; End-of-range defects; Implantation conditions; Plasma immersion ion implantation; Sheet resistance measurements; Ultra shallow junction; Silicon							Strack H., J. Appl. Phys., 34, (1963); Felch S.B., Torresgrosa F., Etienne H., Spiegel Y., Roux L., Turnbaugh D., pp. 333-336; Spiegel Y., Torregrosa F., Etienne H., Felch S.B., Roux L., Turnbaugh D., pp. 158-160; Cristiano F., Hebras X., Cherkashin N., Claverie A., Lerch W., Paul S., Appl. Phys. Lett., 83, (2003); Cojocaru-Miredin O., Cristiano F., Fazzini P.-F., Mangelinck D., Blavette D., Thin…	Z. Essa; STMicroelectronics, 38926 Crolles, 850 rue Jean Monnet, France; email: zahi.essa@st.com								16101642				English	Phys. Status Solidi C Curr. Top. Solid State Phys.	Article	Final		Scopus	2-s2.0-84892859558
Reger D.L.; Semeniuc R.F.; Rassolov V.; Smith M.D.	Reger, Daniel L. (7004281835); Semeniuc, Radu F. (6602476886); Rassolov, Vitaly (57204346446); Smith, Mark D. (8979264700)	7004281835; 6602476886; 57204346446; 8979264700	Supramolecular Structural Variations with Changes in Anion and Solvent in Silver(I) Complexes of a Semirigid, Bitopic Tris(pyrazolyl)methane Ligand	2004	Inorganic Chemistry	43	2		537	554	17	136	10.1021/ic035207i	https://www.scopus.com/inward/record.uri?eid=2-s2.0-1642568053&doi=10.1021%2fic035207i&partnerID=40&md5=2180b274fdbec8ad4b1688c3ffc7282f	Dept. of Chemistry and Biochemistry, University of South Carolina, Columbia, SC 29208, United States	Reger D.L., Dept. of Chemistry and Biochemistry, University of South Carolina, Columbia, SC 29208, United States; Semeniuc R.F., Dept. of Chemistry and Biochemistry, University of South Carolina, Columbia, SC 29208, United States; Rassolov V., Dept. of Chemistry and Biochemistry, University of South Carolina, Columbia, SC 29208, United States; Smith M.D., Dept. of Chemistry and Biochemistry, Univ…	The bitopic ligand p-C6H4[CH2OCH 2C(pz)3]2 (pz = pyrazolyl ring) that contains two tris(pyrazolyl) methane units connected by a semirigid organic spacer reacts with silver(I) salts to yield {p-C6H4[CH 2OCH2C(pz)3]2(AgX) 2} , where X = CF3SO3- (1), SbF6- (2), PF6- (3), BF 4- (4), and NO3- (5). Crystallization of the first three compounds from acetone yields {p-C 6H4[CH2OCH2C(pz)3] 2(AgCF3SO3)2} (1…		acetone; acetonitrile; anion; antimony derivative; boron derivative; coordination compound; ligand; polymer; pyrazole derivative; silver derivative; solvent; tris(pyrazolyl)methane derivative; unclassified drug; anion exchange; aqueous solution; article; chemical structure; complex formation; crystallization; hydrogen bond; mass spectrometry; proton nuclear magnetic resonance; solid state; stoich…		acetone, 67-64-1; acetonitrile, 75-05-8					Piguet C., Bernardinelli G., Hopfgartner G., Chem. Rev., 97, (1997); Hagrman P.J., Hagrman D., Zubieta J., Angew. Chem., Int. Ed., 38, (1999); Khlobystov A.N., Blake A.J., Champness N.R., Lemenovskii D.A., Majouga G., Zyk N.V., Schroder M., Coord. Chem. Rev., 222, (2001); Blake A.J., Champness N.R., Hubberstey P., Li W.S., Withersby M.A., Schroder M., Coord Chem. Rev., 183, (1999); Batten S.T., R…	D.L. Reger; Dept. of Chemistry and Biochemistry, University of South Carolina, Columbia, SC 29208, United States; email: Reger@mail.chem.sc.edu								00201669		INOCA		English	Inorg. Chem.	Article	Final		Scopus	2-s2.0-1642568053
Li Y.-Y.; Zhao X.-X.; Mi Y.-M.; Sun G.-L.; Wu J.-B.; Wang L.-L.	Li, Yuan-Yuan (58449103400); Zhao, Xin-Xin (59612491100); Mi, Yi-Ming (22635129600); Sun, Gai-Li (57158048000); Wu, Jian-Bao (54396520200); Wang, Li-Li (55273145700)	58449103400; 59612491100; 22635129600; 57158048000; 54396520200; 55273145700	Effect of Y on the properties of graphene for hydrogen storage	2016	Wuli Huaxue Xuebao/ Acta Physico - Chimica Sinica	32	7		1658	1665	7	2	10.3866/PKU.WHXB201604111	https://www.scopus.com/inward/record.uri?eid=2-s2.0-84978975702&doi=10.3866%2fPKU.WHXB201604111&partnerID=40&md5=93a29c49efcc997711d56495e5ed3fb6	School of Chemistry and Chemical Engineering, Shanghai University of Engineering Science, Shanghai, 201620, China; School of Fundamental Studies, Shanghai University of Engineering Science, Shanghai, 201620, China	Li Y.-Y., School of Chemistry and Chemical Engineering, Shanghai University of Engineering Science, Shanghai, 201620, China; Zhao X.-X., School of Fundamental Studies, Shanghai University of Engineering Science, Shanghai, 201620, China; Mi Y.-M., School of Chemistry and Chemical Engineering, Shanghai University of Engineering Science, Shanghai, 201620, China, School of Fundamental Studies, Shangh…	The first-principles plane-wave pseudopotential method within density functional theory formalism is used to investigate the effect of Y atom decoration of graphene on the properties for hydrogen storage. The clustering problem for the Y atoms decorated on graphene is considered, and substitutional boron doping is shown to effectively prevent the clustering of Y atoms on graphene. The geometrical…	B doping; First-principles; Graphene; H<sub>2</sub> molecule adsorption; Y decoration								Schlapbach L., Zuttel A., Nature, 414, (2001); Jena P., J. Phys. Chem. Lett, 2, (2011); Yoon M., Yang S., Hicke C., Wang E., Geohegan D., Zhang Z., Phys. Rev. Lett, (2008); Luo Y.C., Mao S.K., Yan R.X., Kong L.B., Kang L., Acta Phys. -Chim. Sin, 25, (2009); Schuth F., Bogdanovic B., Felderhoff M., Chem. Commun, 20, (2004); Fukuzumi S., Suenobu T., Dalton Trans, 42, (2013); Yildirim T., Ciraci S.,…	Y.-M. Mi; School of Chemistry and Chemical Engineering, Shanghai University of Engineering Science, Shanghai, 201620, China; email: yimingmi@sues.edu.cn		Beijing University Press						10006818				Chinese	Wuli Huaxue Xuebao Acta Phys. Chim. Sin.	Article	Final	All Open Access; Bronze Open Access	Scopus	2-s2.0-84978975702
Duffy R.; Aboy M.; Venezia V.C.; Pelaz L.; Severi S.; Pawlak B.J.; Eyben P.; Janssens T.; Vandervorst W.; Loo J.; Roozeboom F.	Duffy, Ray (7005719707); Aboy, Maria (13605846600); Venezia, Vincent C. (7003371271); Pelaz, Lourdes (56216834600); Severi, Simone (8362558500); Pawlak, Bartlomiej J. (23486469700); Eyben, Pierre (6701624929); Janssens, Tom (7003831395); Vandervorst, Wilfried (56962720200); Loo, Josine (59797163900); Roozeboom, Fred (7004036712)	7005719707; 13605846600; 7003371271; 56216834600; 8362558500; 23486469700; 6701624929; 7003831395; 56962720200; 59797163900; 7004036712	Boron pocket and channel deactivation in nMOS transistors with SPER junctions	2006	IEEE Transactions on Electron Devices	53	1		71	76	5	9	10.1109/TED.2005.860651	https://www.scopus.com/inward/record.uri?eid=2-s2.0-33947628184&doi=10.1109%2fTED.2005.860651&partnerID=40&md5=773705463db0dfad287841a6a49e3f2a	Philips Research Leuven, Leuven 3001, Belgium; Axcelis Technologies, Beverly, MA 01915, United States; University of Valladolid, Valladolid 47011, Spain; Interuniversity Micro-Electronics Center (IMEC), Leuven 3001, Belgium; Philips Research Laboratories Eindhoven, Eindhoven 5656AA, Netherlands	Duffy R., Philips Research Leuven, Leuven 3001, Belgium; Aboy M., University of Valladolid, Valladolid 47011, Spain; Venezia V.C., Axcelis Technologies, Beverly, MA 01915, United States; Pelaz L., University of Valladolid, Valladolid 47011, Spain; Severi S., Interuniversity Micro-Electronics Center (IMEC), Leuven 3001, Belgium; Pawlak B.J., Philips Research Leuven, Leuven 3001, Belgium; Eyben P.,…	In this paper, we demonstrate the consequences of extension junction formation by low-temperature solid-phase-epitaxial-regrowth in nMOS transistors. Atomistic simulations, experimental device results, sheet resistance, and scanning spreading resistance microscopy data indicate that the high concentration of silicon interstitials associated with the end-of-range defect band promote the local form…	Boron; MOS devices; Semiconductor junctions; Simulation	Boron; Computer simulation; Epitaxial growth; MOS devices; Scanning electron microscopy; Silicon; Transistors; Boron-interstitial clusters; Defect band dissolution; Defect bands; Scanning spreading resistance microscopy; Semiconductor junctions					European Commission, EC, (IST-507587); European Commission, EC	Manuscript received February 9, 2005; revised June 17, 2005. This work was supported by the European Commission under the Information Society Technologies Programme NANOCMOS Contract IST-507587. The review of this paper was arranged by Editor S. Kimuro. R. Duffy, B. J. Pawlak, and J. Loo are with Philips Research Leuven, Leuven 3001, Belgium (e-mail:ray.duffy@philips.com). V. C. Venezia is with A…	Severi S., Anil K.G., Pawlak B.J., Duffy R., Henson K., Lindsay R., Lauwers A., Veloso A., de Marneffe J.F., Ramos J., Camillo-Castillo R.A., Eyben P., Vandervorst W., Jurczak M., Biesemans S., De Meyer K., Diffusion-less junctions and super halo profiles for pMOS transistors formed by SPER and FUSI gate in 45 nm physical gate length devices, IEDM Tech. Dig, pp. 99-102, (2004); Severi S., Henson …	R. Duffy; Philips Research Leuven, Leuven 3001, Belgium; email: ray.duffy@philips.com								00189383		IETDA		English	IEEE Trans. Electron Devices	Article	Final		Scopus	2-s2.0-33947628184
Wu C.; Wang H.; Zhang J.; Gou G.; Pan B.; Li J.	Wu, Chao (55670619100); Wang, Hua (57218576491); Zhang, Jiajia (55265604000); Gou, Gaoyang (22937698500); Pan, Bicai (7102638192); Li, Ju (39661162300)	55670619100; 57218576491; 55265604000; 22937698500; 7102638192; 39661162300	Lithium-Boron (Li-B) Monolayers: First-Principles Cluster Expansion and Possible Two-Dimensional Superconductivity	2016	ACS Applied Materials and Interfaces	8	4		2526	2532	6	53	10.1021/acsami.5b09949	https://www.scopus.com/inward/record.uri?eid=2-s2.0-84958225903&doi=10.1021%2facsami.5b09949&partnerID=40&md5=ab30c7b834829f11be5fcd4dbaea68c8	Frontier Institute of Science and Technology, State Key Laboratory for Mechanical Behavior of Materials, Xi'An Jiaotong University, Xi'an, 710049, China; Department of Physics, University of Science and Technology of China, Hefei, Anhui, 230026, China; Department of Nuclear Science and Engineering, Massachusetts Institute of Technology, Cambridge, 02139, MA, United States	Wu C., Frontier Institute of Science and Technology, State Key Laboratory for Mechanical Behavior of Materials, Xi'An Jiaotong University, Xi'an, 710049, China; Wang H., Frontier Institute of Science and Technology, State Key Laboratory for Mechanical Behavior of Materials, Xi'An Jiaotong University, Xi'an, 710049, China; Zhang J., Department of Physics, University of Science and Technology of Ch…	Recent works demonstrated that the superconductivity at two-dimensional (2-D) can be achieved in Li-decorated graphene (Nature Phys. 2012, 8, 131 and Proc. Natl. Acad. Sci. 2015, 112, 11795). Inspired by the progress made in graphene, we predict by using the first-principles calculations that Li-incorporated B monolayers (Li-B monolayers) can be alternative 2-D superconductors. First-principles c…	boron monolayers; cluster-expansion approach; first-principles calculations; phonon-mediated superconductivity; two-dimensional materials	Boron; Calculations; Crystal lattices; Electronic structure; Expansion; Graphene; Liquefied gases; Monolayers; Phonons; Superfluid helium; Cluster expansion; Dynamics properties; First-principles calculation; Liquid helium temperature; Structural diversity; Superconducting properties; Two Dimensional (2 D); Two-dimensional materials; Lithium							Delahaye J., Hassel J., Lindell R., Sillanpaa M., Paalanen M., Seppa H., Hakonen P., Low-Noise Current Amplifier Based on Mesoscopic Josephson Junction, Science, 299, pp. 1045-1048, (2003); De Franceschi S., Kouwenhoven L., Schonenberger C., Wernsdorfer W., Hybrid Superconductor-Quantum Dot Devices, Nat. Nanotechnol., 5, pp. 703-711, (2010); Profeta G., Calandra M., Mauri F., Phonon-Mediated Supe…	G. Gou; Frontier Institute of Science and Technology, State Key Laboratory for Mechanical Behavior of Materials, Xi'An Jiaotong University, Xi'an, 710049, China; email: gougaoyang@mail.xjtu.edu.cn		American Chemical Society						19448244				English	ACS Appl. Mater. Interfaces	Article	Final		Scopus	2-s2.0-84958225903
Bourgeois L.; Williams T.; Mitome M.; Derrien R.; Kawamoto N.; Golberg D.; Bando Y.	Bourgeois, Laure (7004971484); Williams, Timothy (7404172045); Mitome, Masanori (7003900634); Derrien, Richard (43861104900); Kawamoto, Naoyuki (14066039600); Golberg, Dmitri (7005616302); Bando, Yoshio (7202285914)	7004971484; 7404172045; 7003900634; 43861104900; 14066039600; 7005616302; 7202285914	Origin of coproduced boron nitride and carbon helical conical fibers	2011	Crystal Growth and Design	11	7		3141	3148	7	4	10.1021/cg200397z	https://www.scopus.com/inward/record.uri?eid=2-s2.0-79960066480&doi=10.1021%2fcg200397z&partnerID=40&md5=a68a5b909f4d5cd09780908ffa0dd6ca	Monash Centre for Electron Microscopy, Department of Materials Engineering, Monash University, VIC 3800, Australia; Department of Materials Engineering, Monash University, VIC 3800, Australia; School of Chemistry, Monash University, VIC 3800, Australia; International Center for Materials Nanoarchitectonics (MANA), National Institute for Materials Science, Tsukuba 305-0044, Namiki 1-1, Japan	Bourgeois L., Monash Centre for Electron Microscopy, Department of Materials Engineering, Monash University, VIC 3800, Australia, Department of Materials Engineering, Monash University, VIC 3800, Australia; Williams T., Monash Centre for Electron Microscopy, Department of Materials Engineering, Monash University, VIC 3800, Australia, School of Chemistry, Monash University, VIC 3800, Australia; Mi…	The nucleation of curved graphitic structures such as carbon and boron nitride nanotubes in the absence of catalyst particles is still poorly understood. The nucleation and growth mechanisms of graphitic cones have been even more elusive. We investigate the formation of helical conical fibers of boron nitride (BN) and carbon (C) produced in a catalyst-free environment from the solid-state anneali…		Amorphous carbon; Boron; Carbon nitride; Catalysts; Graphene; Nanotubes; Nucleation; Screw dislocations; Topology; Boron nitride nanotubes; Catalyst particles; Catalyst-free; Graphene sheets; Graphitic structures; Idealized models; Nucleation and growth; Polyhedral particles; Seed structure; Solid-state annealing; Topological defect; Carbon fibers					Japan Society for the Promotion of Science, JSPS, (23760626)		Krishnan A., Dujardin E., Treacy M.M.J., Hugdahl J., Lynum S., Ebbesen T.W., Nature (London), 388, pp. 451-454, (1997); Iijima S., Ichihashi T., Ando Y., Nature, 69, pp. 776-778, (1992); Ajayan P.M., Ichihashi T., Iijima S., Chem. Phys. Lett., 202, pp. 384-388, (1993); Ge M., Sattler K., Chem. Phys. Lett., 220, pp. 192-196, (1994); Han W.Q., Bourgeois L., Bando Y., Kurashima K., Sato T., Appl. Ph…	L. Bourgeois; Monash Centre for Electron Microscopy, Department of Materials Engineering, Monash University, VIC 3800, Australia; email: Laure.Bourgeois@mcem.monash.edu.au								15287505				English	Cryst. Growth Des.	Article	Final		Scopus	2-s2.0-79960066480
Tandy P.; Yu M.; Leahy C.; Jayanthi C.S.; Wu S.Y.	Tandy, P. (58580837100); Yu, Ming (56576848800); Leahy, C. (14829359500); Jayanthi, C.S. (6603957803); Wu, S.Y. (7407177964)	58580837100; 56576848800; 14829359500; 6603957803; 7407177964	Next generation of the self-consistent and environment-dependent Hamiltonian: Applications to various boron allotropes from zero-to three-dimensional structures	2015	Journal of Chemical Physics	142	12	124106				6	10.1063/1.4916069	https://www.scopus.com/inward/record.uri?eid=2-s2.0-84961307687&doi=10.1063%2f1.4916069&partnerID=40&md5=686ec429dc696c81a94b57de5e886316	Department of Physics and Astronomy, University of Louisville, Louisville, 40292, KY, United States; Threat Reduction Agency, 8725 John J Kingman Rd, Stop 6201, Fort Belvoir, 22060-6201, VA, United States	Tandy P., Department of Physics and Astronomy, University of Louisville, Louisville, 40292, KY, United States, Threat Reduction Agency, 8725 John J Kingman Rd, Stop 6201, Fort Belvoir, 22060-6201, VA, United States; Yu M., Department of Physics and Astronomy, University of Louisville, Louisville, 40292, KY, United States; Leahy C., Department of Physics and Astronomy, University of Louisville, Lo…	An upgrade of the previous self-consistent and environment-dependent linear combination of atomic orbitals Hamiltonian (referred as SCED-LCAO) has been developed. This improved version of the semi-empirical SCED-LCAO Hamiltonian, in addition to the inclusion of self-consistent determination of charge redistribution, multi-center interactions, and modeling of electron-electron correlation, has tak…		Chemical bonds; Electron correlations; Hamiltonians; Molecular dynamics; Quantum chemistry; Charge redistribution; Electron deficiency; Electron-electron correlation; Finite temperatures; Icosahedral structure; Linear combination of atomic orbitals; Molecular dynamics simulations; Three-dimensional structure; Boron							Wu S.-Y., Jayanthi C.S., Yu M., Leahy C., Handbook of Materials Modeling, I, (2005); Leahy C., Yu M., Jayanthi C.S., Wu S.Y., Phys. Rev. B, 74, (2006); Yu M., Wu S.Y., Jayanthi C.S., Physica e, 42, (2009); Yu M., Chaudhuri I., Leahy C., Jayanthi C.S., Wu S.Y., J. Chem. Phys., 130, (2009); Tian W.Q., Yu M., Leahy C., Jayanthi C.S., Wu S.Y., J. Comput. Theor. Nanosci., 6, (2009); Yu M., Jayanthi C.…			American Institute of Physics Inc.						00219606		JCPSA		English	J Chem Phys	Article	Final		Scopus	2-s2.0-84961307687
Hussain T.; De Sarkar A.; Kang T.W.; Ahuja R.	Hussain, Tanveer (57150209800); De Sarkar, Abir (6602597496); Kang, Tae Won (35240359800); Ahuja, Rajeev (57203048243)	57150209800; 6602597496; 35240359800; 57203048243	Hexagonal boron nitride sheet decorated by polylithiated species for efficient and reversible hydrogen storage	2013	Science of Advanced Materials	5	12		1960	1966	6	8	10.1166/sam.2013.1663	https://www.scopus.com/inward/record.uri?eid=2-s2.0-84888410089&doi=10.1166%2fsam.2013.1663&partnerID=40&md5=85c9bff5a90c4fe068f2dbd533c3c9cc	Condensed Matter Theory Group, Department of Physics and Astronomy, Uppsala University, S-75120 Uppsala, Box 516, Sweden; Applied Materials Physics, Department of Materials Science and Engineering, Royal Institute of Technology (KTH), S-100 44 Stockholm, Sweden; Department of Physics, Central University of Rajasthan, Bandarsindri, Rajasthan 305801, NH-8, India; Quantum Functional Semiconductor Re…	Hussain T., Condensed Matter Theory Group, Department of Physics and Astronomy, Uppsala University, S-75120 Uppsala, Box 516, Sweden; De Sarkar A., Condensed Matter Theory Group, Department of Physics and Astronomy, Uppsala University, S-75120 Uppsala, Box 516, Sweden, Applied Materials Physics, Department of Materials Science and Engineering, Royal Institute of Technology (KTH), S-100 44 Stockho…	In the quest for promising hydrogen storage materials, we have performed first principles calculations on CLi3 and OLi2 decorated hexagonal boron nitride (h-BN), sheet. The strong binding of the polylithiated species to pristine and doped BN sheet and the large distance between these functionalized species ensure their uniform distribution over the sheet without being clustered. MD simulations ha…	Adsorption energy; Functionalized; Molecular dynamics; Polylithiated; Storage capacity								Schlapbach L., Zuttel A., Nature, 414, (2001); Alper J., Science, 299, (2003); Cortright R.D., Davda R.R., Dumesic J.A., Nature, 418, (2002); Bhattacharya S., Bhattacharya A., Das G.P., J. Phys. Chem. C, 116, (2012); Zuttel A., Materials Today, 6, (2003); Liu W., Zhao Y.H., Li Y., Jiang Q., Lavernia E.J., J. Phys. Chem. C, 113, (2009); Kim G., Jhi S.-H., Park N., Louie S.G., Cohen M.L., Phys. Rev…	R. Ahuja; Quantum Functional Semiconductor Research Center (QSRC), Dongguk University, Chung gu, Seoul 100-715, 26 Phildong 3ga, South Korea; email: rajeev.ahuja@physics.uu.se								19472943				English	Sci. Adv. Mater.	Article	Final		Scopus	2-s2.0-84888410089
Ratcliff T.; Fong K.C.; Shalav A.; Elliman R.; Blakers A.	Ratcliff, Thomas (36705038300); Fong, Kean Chern (42961333500); Shalav, Avi (6507244637); Elliman, Robert (7005499922); Blakers, Andrew (7003620441)	36705038300; 42961333500; 6507244637; 7005499922; 7003620441	The effect of annealing ambient on carrier recombination in boron implanted silicon	2014	Physica Status Solidi - Rapid Research Letters	8	10		827	830	3	1	10.1002/pssr.201409295	https://www.scopus.com/inward/record.uri?eid=2-s2.0-84939251907&doi=10.1002%2fpssr.201409295&partnerID=40&md5=cdbbed7e70544ee4c9d3a547c92ad3f1	Centre for Sustainable Energy Systems, Australian National University, Building 32 North Road, 0200, ACT, Australia; Department of Electronic Materials Engineering, Research School of Physics and Engineering, Australian National University, 0200, ACT, Australia	Ratcliff T., Centre for Sustainable Energy Systems, Australian National University, Building 32 North Road, 0200, ACT, Australia; Fong K.C., Centre for Sustainable Energy Systems, Australian National University, Building 32 North Road, 0200, ACT, Australia; Shalav A., Department of Electronic Materials Engineering, Research School of Physics and Engineering, Australian National University, 0200, …	The selection of either an oxidising or inert ambient during high temperature annealing is shown to affect dopant activation and electron-hole recombination in boron implanted silicon samples. Samples implanted with B at fluence between 3 × 1014 cm-2 to 3 × 1015 cm-2 are shown to have lower dopant activation after oxidation at 1000 °C compared to an equivalent anneal in an inert ambient. In addit…	Annealing; Boron; Carrier recombination; Ion implantation; Oxidation; Sheet resistance; Silicon solar cell emitters	Alumina; Aluminum oxide; Annealing; Boron; Charge carriers; Chemical activation; Ion implantation; Sheet resistance; Carrier recombination; Dislocation loop; Dopant activation; Effect of annealing; Electron-hole recombination; High-temperature annealing; Interstitial defects; Oxidation process; Oxidation							Bateman N., Sullivan P., Et al., Energy Procedia, 8, pp. 509-514, (2011); Yelundur V., Damiani B., Et al., 26th European Photovoltaic Solar Energy Conference, (2011); Muller R., Benick J., Et al., Sol. Energy Mater. Sol. Cells, 120, pp. 431-435, (2014); Pawlak B.J., Janssens T., Et al., Progr. Photovolt.: Res. Appl, 20, pp. 106-110, (2011); Mannino G., Solmi S., Et al., Appl. Phys. Lett, 79, pp. …			Wiley-VCH Verlag						18626254				English	Physica Status Solidi Rapid Res. Lett.	Article	Final		Scopus	2-s2.0-84939251907
Gonzalez Szwacki N.	Gonzalez Szwacki, Nevill (22984946700)	22984946700	Boron fullerenes: A first-principles study	2008	Nanoscale Research Letters	3	2		49	54	5	60	10.1007/s11671-007-9113-1	https://www.scopus.com/inward/record.uri?eid=2-s2.0-40249089829&doi=10.1007%2fs11671-007-9113-1&partnerID=40&md5=e91b43ad302059b8d59a66ebde75f99f	Physics Department, Texas Tech. University, Lubbock, TX 79409-1051, United States	Gonzalez Szwacki N., Physics Department, Texas Tech. University, Lubbock, TX 79409-1051, United States	A family of unusually stable boron cages was identified and examined using first-principles local-density functional method. The structure of the fullerenes is similar to that of the B12 icosahedron and consists of six crossing double-rings. The energetically most stable fullerene is made up of 180 boron atoms. A connection between the fullerene family and its precursors, boron sheets, is made. W…	Boron clusters; Boron fullerenes and nanotubes; Boron sheets; Quantum-mechanical modeling	Boron compounds; Density functional theory; Boron clusters; Boron fullerenes; Boron sheets; Quantum-mechanical modeling; Fullerenes							Boustani I., Phys. Rev. B, 55, (1997); Gindulyte A., Lipscomb W.N., Massa L., Inorg. Chem., 37, (1998); Zhai H.-J., Kiran B., Li J., Wang L.-S., Nat. Mater., 2, (2003); Ciuparu D., Klie R.F., Zhu Y., Pfefferle L., J. Phys. Chem. B, 108, (2004); Gonzalez Szwacki N., Sadrzadeh A., Yakobson B.I., Phys. Rev. Lett., 98, (2007); Vanderbilt D., Phys. Rev. B, 41, (1990); Perdew J P., Burke K., Ernzerhof …	N. Gonzalez Szwacki; Physics Department, Texas Tech. University, Lubbock, TX 79409-1051, United States; email: nevill.gonzalez@ttu.edu		Springer Science and Business Media, LLC						19317573				English	Nanoscale Res. Lett.	Article	Final	All Open Access; Gold Open Access; Green Open Access	Scopus	2-s2.0-40249089829
Fujimura T.; Seino H.; Hidai M.; Mizobe Y.	Fujimura, Tomoko (7202169007); Seino, Hidetake (7005560299); Hidai, Masanobu (7006553713); Mizobe, Yasushi (7005599400)	7202169007; 7005560299; 7006553713; 7005599400	One- or two-dimensional organometallic arrays containing PdIr2(¼3-S)2 mixed-metal sulfido cluster units connected via the nicotinamide or isonicotinamide ligands on their Pd sites through hydrogen-bonding interactions	2004	Journal of Organometallic Chemistry	689	4		738	743	5	20	10.1016/j.jorganchem.2003.11.023	https://www.scopus.com/inward/record.uri?eid=2-s2.0-0842322803&doi=10.1016%2fj.jorganchem.2003.11.023&partnerID=40&md5=90cce8bcf9be76d6e458de30d87982cc	Institute of Industrial Science, The University of Tokyo, Meguro-ku, Tokyo 153-8505, Komaba, Japan; Dept. of Materials Science/Technol., Fac. of Industrial Science/Technol., Tokyo University of Science, Noda, Chiba 278-8510, Japan	Fujimura T., Institute of Industrial Science, The University of Tokyo, Meguro-ku, Tokyo 153-8505, Komaba, Japan; Seino H., Institute of Industrial Science, The University of Tokyo, Meguro-ku, Tokyo 153-8505, Komaba, Japan; Hidai M., Dept. of Materials Science/Technol., Fac. of Industrial Science/Technol., Tokyo University of Science, Noda, Chiba 278-8510, Japan; Mizobe Y., Institute of Industrial…	Mixed-metal sulfido cluster [(PdCl2)(Cp*Ir)2 (¼3-S)2] (Cp*=·5 -C5Me5) dissolved in CH2Cl2 reacted with two equivalent of L (L=nicotinamide, isonicotinamide, or N -methylnicotinamide) in the presence of AgBF4 to give the cationic clusters [(PdL2)(Cp*Ir)2 (¼3-S)2][BF4]2. The single-crystal X-ray diffraction studies of these products have disclosed that in the solid state the PdIr2S2 cores are self-…	Iridium; Mixed-metal sulfido clusters; One-dimensional chain structure; Palladium; Self-assembly; Two-dimensional sheet structure	amide; boron trifluoride; cation; chloride; iridium; isonicotinamide; ligand; n methylnicotinamide; nicotinamide; organometallic compound; palladium; silver; article; chemical binding; chemical interaction; chemical reaction; chemical structure; cluster analysis; controlled study; crystal structure; hydrogen bond; reaction analysis; solid state; structure analysis; X ray diffraction		amide, 17655-31-1; boron trifluoride, 7637-07-2; chloride, 16887-00-6; iridium, 13967-67-4, 7439-88-5; isonicotinamide, 1453-82-3; n methylnicotinamide, 114-33-0; nicotinamide, 11032-50-1, 98-92-0; silver, 7440-22-4			Japan Science and Technology Corporation, JST; Ministry of Education, Culture, Sports, Science and Technology, MEXT; Core Research for Evolutional Science and Technology, CREST	This work was supported by Grant-in-Aid for Scientific Research on Priority Areas (No. 14078206, Reaction Control of Dynamic Complexes) from the Ministry of Education, Culture, Sports, Science and Technology, Japan and by CREST of JST (Japan Science and Technology Corporation).	Kingsborough R.P., Swager T.M., Prog. Inorg. Chem., 48, (1999); Nguyen P., Gomez-Elipe P., Manners I., Chem. Rev., 99, (1999); Braga D., Grepioni F., Desiraju G.R., Chem. Rev., 98, (1998); Braga D., Grepion F., Acc. Chem. Res., 33, (2000); Burrows A.D., Chan C.-W., Chowdhry M.M., McGrady J.E., Mingos D.M.P., Chem. Soc. Rev., (1995); Johnson B.F.G., Sanderson K.M., Shephard D.S., Ozkaya D., Zhou W…	Y. Mizobe; Institute of Industrial Science, The University of Tokyo, Meguro-ku, Tokyo 153-8505, Komaba, Japan; email: ymizobe@iis.u-tokyo.ac.jp								0022328X		JORCA		English	J. Organomet. Chem.	Article	Final		Scopus	2-s2.0-0842322803
Tian F.-Y.; Wang Y.-X.	Tian, Fu-Yang (59809341300); Wang, Yuan-Xu (57208313830)	59809341300; 57208313830	The competition of double-, four-, and three-ring tubular B3n (n=8-32) nanoclusters	2008	Journal of Chemical Physics	129	2	024903				39	10.1063/1.2953689	https://www.scopus.com/inward/record.uri?eid=2-s2.0-47249145980&doi=10.1063%2f1.2953689&partnerID=40&md5=85fb17318123b0754b5c56dc6c279702	Institute for Computational Materials Science, School of Physics and Electronics, Henan University, Kaifeng 475004, China	Tian F.-Y., Institute for Computational Materials Science, School of Physics and Electronics, Henan University, Kaifeng 475004, China; Wang Y.-X., Institute for Computational Materials Science, School of Physics and Electronics, Henan University, Kaifeng 475004, China	The geometry and electronic properties of three-ring tubular B3n clusters (n=8-32) are studied systematically with the density functional theory. It is composed of three staggered rings with the diameter of the middle ring larger than those of the two outer rings. With the increase in boron atom numbers, the three-ring tubular clusters are energetically more stable than the double-ring and four-r…		Binding energy; Boron; Chemical bonds; Computational geometry; Electronic properties; Error analysis; Nonmetals; Population statistics; Probability density function; American Institute of Physics (AIP); Average binding energy; Boron atoms; Density-functional (DF); Metallic properties; Natural bond orbital (NBO); Density functional theory					Foundation of Science and Technology Department of Henan Province, (082300410010); National Natural Science Foundation of China, NSFC, (07ZRZD005); National Natural Science Foundation of China, NSFC	We gratefully acknowledge helpful discussions with other members of the Institute for Computational Materials Science. This research was financially supported by the National Science Foundation of China (Grant No. 07ZRZD005) and the Foundation of Science and Technology Department of Henan Province (Grant No. 082300410010).	Mishima O., Tanaka J., Yamaoka S., Fukunaga O., Science, 238, (1987); Meinkohn D., Combust. Flame, 59, (1985); Eremets M.I., Struzhkin V.V., Mao H., Hemley R.J., Science, 293, (2001); Demirbas A., Energy Sources, 27, (2005); Boustani I., Phys. Rev. B, 55, (1997); Zhai H.J., Kiran B., Li J., Wang L.S., Nat. Mater., 2, (2003); Ciuparu D., Klie R.F., Zhu Y., Pfefferle L., J. Phys. Chem. B, 108, (200…	Y.-X. Wang; Institute for Computational Materials Science, School of Physics and Electronics, Henan University, Kaifeng 475004, China; email: wangyx@henu.edu.cn								00219606		JCPSA		English	J Chem Phys	Article	Final		Scopus	2-s2.0-47249145980
Bengu E.; Genisel M.F.; Gulseren O.; Ovali R.	Bengu, Erman (6603495039); Genisel, Mustafa F. (35190232100); Gulseren, Oguz (7003319622); Ovali, Rasim (24484836900)	6603495039; 35190232100; 7003319622; 24484836900	Theoretical and spectroscopic investigations on the structure and bonding in B-C-N thin films	2009	Thin Solid Films	518	5		1459	1464	5	17	10.1016/j.tsf.2009.09.106	https://www.scopus.com/inward/record.uri?eid=2-s2.0-70449463797&doi=10.1016%2fj.tsf.2009.09.106&partnerID=40&md5=8487405449f468874c2504d536175d19	Bilkent University, Department of Chemistry, Ankara, Turkey; Bilkent University, Department of Physics, Ankara, Turkey	Bengu E., Bilkent University, Department of Chemistry, Ankara, Turkey; Genisel M.F., Bilkent University, Department of Chemistry, Ankara, Turkey; Gulseren O., Bilkent University, Department of Physics, Ankara, Turkey; Ovali R., Bilkent University, Department of Physics, Ankara, Turkey	In this study, we have synthesized boron, carbon, and nitrogen containing films using RF sputter deposition. We investigated the effects of deposition parameters on the chemical environment of boron, carbon, and nitrogen atoms inside the films. Techniques used for this purpose were grazing incidence reflectance-Fourier-transform infrared spectroscopy (GIR-FTIR), X-ray photoelectron spectroscopy (…	BCN; FTIR; TEM; XPS	Atoms; Auger electron spectroscopy; Boron; Boron compounds; Carbon clusters; Electron energy loss spectroscopy; Energy dissipation; Fourier transform infrared spectroscopy; Metallic films; Nitrogen; Spectroscopic analysis; Spectroscopy; Sulfur compounds; Synthesis (chemical); Transmission electron microscopy; X ray photoelectron spectroscopy; BCN; Carbon atoms; Chemical environment; CN film; Depo…					European Commission, EC, (203953); TUBITAK, (106T328, 107T892)	The authors would like to acknowledge financial support for the work by TUBITAK (Grant no: 106T328 and 107T892 ) and European Union 7 . Framework project Unam-Regpot (Grant no: 203953 ).	Gingerich K.A., J. Chem. Soc. D: Chem. Comm., 1, (1969); Moffat J.B., J. Mol. Structure, 7, (1971); Ya T., Kosolapova G.N.M., Serebryakova T.I., Prilutskii E.V., Khorpyakov O.T., Chernysheva O.I., Poroshkovaya Metallurgiya, 1, (1971); Badzian A.R., Niemyski T., Appenheimer S., Olkusnik E., Proceedings of the International Conference on Chemical Vapor Deposition, 3, (1972); Liu A.Y., Wentzcovitch …	E. Bengu; Bilkent University, Department of Chemistry, Ankara, Turkey; email: bengu@fen.bilkent.edu.tr								00406090		THSFA		English	Thin Solid Films	Article	Final		Scopus	2-s2.0-70449463797
Collart E.J.H.; Weemers K.; Cowern N.E.B.; Politiek J.; Bancken P.H.L.; Van Berkum J.G.M.; Gravesteijn D.J.	Collart, E.J.H. (7004538962); Weemers, K. (7801509309); Cowern, N.E.B. (7007070601); Politiek, J. (6602256230); Bancken, P.H.L. (9636677200); Van Berkum, J.G.M. (7004323857); Gravesteijn, D.J. (7004927006)	7004538962; 7801509309; 7007070601; 6602256230; 9636677200; 7004323857; 7004927006	Low energy boron implantation in silicon and room temperature diffusion	1998	Nuclear Instruments and Methods in Physics Research, Section B: Beam Interactions with Materials and Atoms	139	1-4		98	107	9	19	10.1016/S0168-583X(97)00941-5	https://www.scopus.com/inward/record.uri?eid=2-s2.0-0032041536&doi=10.1016%2fS0168-583X%2897%2900941-5&partnerID=40&md5=d36ed4a9b76d915747b645da1a5b8e04	Philips Research Laboratories, WAM-01, 5656 AA Eindhoven, Prof. Holstlaan 4, Netherlands; Philips CFT-Materials Analysis, 5656 AA Eindhoven, Prof. Holstlaan 4, Netherlands	Collart E.J.H., Philips Research Laboratories, WAM-01, 5656 AA Eindhoven, Prof. Holstlaan 4, Netherlands; Weemers K., Philips Research Laboratories, WAM-01, 5656 AA Eindhoven, Prof. Holstlaan 4, Netherlands; Cowern N.E.B., Philips Research Laboratories, WAM-01, 5656 AA Eindhoven, Prof. Holstlaan 4, Netherlands; Politiek J., Philips Research Laboratories, WAM-01, 5656 AA Eindhoven, Prof. Holstlaan…	In the semiconductor industry Complementary Metal Oxide Semiconductor Technology is the main stream. The continuing trend towards reduction of the transistor gate length allows for more complex integrated circuits. This puts stringent demands on other transistor properties such as source and drain junction depth. Source and drain are formed using ion implantation. For transistors where source and…	CMOS; Low energy implantation; Room temperature diffusion	Annealing; Boron; CMOS integrated circuits; Diffusion in solids; Electric resistance; Ion implantation; Molecular beam epitaxy; Semiconducting films; Semiconductor doping; Electric activation; Semiconducting silicon							Michel A.E., Rausch W., Rousheim P.A., Kastl R.H., Appl. Phys. Lett., 50, (1987); Stolk P.A., Gossmann H.-J., Eaglesham D.J., Jacobson D.C., Rafferty C.S., Gilmer G.H., Jaraiz M., Poate J.M., Luftman H.S., Haynes T.E., J. Appl. Phys., 81, (1997); Van Gorkum A.A., Van De Walle G.P.A., Van Den Heuvel R.A., Gravesteijn D.J., Fredericksz C.W., Thin Solid Films, 184, (1990); Cowern N.E.B., Janssen K.T…	D.J. Gravesteijn; Philips Research Laboratories, WAM-01, 5656 AA Eindhoven, Prof. Holstlaan 4, Netherlands; email: graveste@natlab.research.philips.com		Elsevier						0168583X		NIMBE		English	Nucl Instrum Methods Phys Res Sect B	Article	Final		Scopus	2-s2.0-0032041536
Wendorff M.; Röhr C.	Wendorff, Marco (6603273029); Röhr, Caroline (7005929844)	6603273029; 7005929844	Ba5Al2Ge7 and Ba7Al 4Ge9: Two new intermetallic phases with unusual Al-Ge anions; [Ba5Al2Ge7 und Ba7Al 4Ge9: Zwei neue intermetallische phasen mit ungewöhnlichen Al-Ge-anionen]	2007	Zeitschrift fur Naturforschung - Section B Journal of Chemical Sciences	62	8		1059	1070	11	10	10.1515/znb-2007-0809	https://www.scopus.com/inward/record.uri?eid=2-s2.0-35248832469&doi=10.1515%2fznb-2007-0809&partnerID=40&md5=d7d7494dfb028d8d4c05bbd306141125	Institut für Anorganische und Analytische Chemie, Universität Freiburg, D-79104 Freiburg, Albertstr. 21, Germany	Wendorff M., Institut für Anorganische und Analytische Chemie, Universität Freiburg, D-79104 Freiburg, Albertstr. 21, Germany; Röhr C., Institut für Anorganische und Analytische Chemie, Universität Freiburg, D-79104 Freiburg, Albertstr. 21, Germany	In the ternary system Ba-Al-Ge new intermetallic compounds which are lying on or close to the binary section BaAl2 -BaGe2 were synthesized from the elements and characterized on the basis of X-ray single crystal data. The Al-content x in the compounds BaAlxGe2-x forming the AlB2 structure type ranges from x = 1.4 [BaAl 1.4Ge0.6: space group P6/mmm, a = 443.5(1), c = 512.4(1) pm, Z = 1, R1 = 0.022…	Aluminium; Barium; Cluster compounds; Germanium; Zintl phases	Aluminum; Aluminum compounds; Barium; Barium compounds; Binary alloys; Germanium; Germanium compounds; Intermetallics; Ions; Single crystals; Cluster compounds; Electron count; Intermetallic phasis; Ordered compound; Six-membered rings; Transfer of charges; X-ray single crystal; Zintl phasis; Boron compounds							Harms W., Wendorff M., Rohr C., Z. Naturforsch, 62 b, (2007); Ganiyev I.N., Vakhobov A.V., Dzhurayev T.D., Russian Metallurgy Moskva, (1977); Ganiyev I.N., Vakhobov A.V., Dzhurayev T.D., Russian Metallurgy Moskva, (1978); Lorenz B., Lenzi J., Cmaidalka J., Meng R.L., Xue Y.Y., Chu C.W., Physica C, 383, (2002); Adelmann P., Wolf T., Muller R., Roth G., Z. Kristallogr, SUPPL. 22, (2005); Giantomass…	C. Röhr; Institut für Anorganische und Analytische Chemie, Universität Freiburg, D-79104 Freiburg, Albertstr. 21, Germany; email: caroline@ruby.chemie.uni-freiburg.de		Verlag der Zeitschrift fur Naturforschung						09320776		ZNBSE		German	Z. Naturforsch. Sect. B J. Chem. Sci.	Article	Final	All Open Access; Hybrid Gold Open Access	Scopus	2-s2.0-35248832469
Wang Y.-J.; Zhao Y.-F.; Li W.-L.; Jian T.; Chen Q.; You X.-R.; Ou T.; Zhao X.-Y.; Zhai H.-J.; Li S.-D.; Li J.; Wang L.-S.	Wang, Ying-Jin (11540456100); Zhao, Ya-Fan (35744292100); Li, Wei-Li (37113622100); Jian, Tian (55339334900); Chen, Qiang (55566354000); You, Xue-Rui (56780945100); Ou, Ting (57444236200); Zhao, Xiao-Yun (55705083600); Zhai, Hua-Jin (7202968342); Li, Si-Dian (25121044900); Li, Jun (57203736918); Wang, Lai-Sheng (9734378000)	11540456100; 35744292100; 37113622100; 55339334900; 55566354000; 56780945100; 57444236200; 55705083600; 7202968342; 25121044900; 57203736918; 9734378000	Observation and characterization of the smallest borospherene, B28- and B28	2016	Journal of Chemical Physics	144	6	064307				161	10.1063/1.4941380	https://www.scopus.com/inward/record.uri?eid=2-s2.0-84959386445&doi=10.1063%2f1.4941380&partnerID=40&md5=66d25106fd1a30e4a68212b0626b76cb	Nanocluster Laboratory, Institute of Molecular Science, Shanxi University, Taiyuan, 030006, China; Department of Chemistry, Key Laboratory of Organic Optoelectronics and Molecular Engineering, Ministry of Education, Tsinghua University, Beijing, 100084, China; Department of Chemistry, Brown University, Providence, 02912, RI, United States; State Key Laboratory of Quantum Optics and Quantum Optics…	Wang Y.-J., Nanocluster Laboratory, Institute of Molecular Science, Shanxi University, Taiyuan, 030006, China; Zhao Y.-F., Department of Chemistry, Key Laboratory of Organic Optoelectronics and Molecular Engineering, Ministry of Education, Tsinghua University, Beijing, 100084, China; Li W.-L., Department of Chemistry, Brown University, Providence, 02912, RI, United States; Jian T., Department of …	Free-standing boron nanocages or borospherenes have been observed recently for B40- and B40. There is evidence that a family of borospherenes may exist. However, the smallest borospherene is still not known. Here, we report experimental and computational evidence of a seashell-like borospherene cage for B28- and B28. Photoelectron spectrum of B28- indicated contributions from different isomers. T…		Boron; Isomers; Photoelectrons; Photons; Plants (botany); Aromaticities; Boron atom; Close packed; Cluster beams; Electron counting; Global minima; Photoelectron spectrum; Theoretical calculations; Photoelectron spectroscopy					National Key Basic Research Special Foundations, (2011CB932401); State Key Laboratory of Quantum Optics and Quantum Optics Devices, (KF201402); National Science Foundation, NSF, (CHE-1263745); National Science Foundation, NSF; National Natural Science Foundation of China, NSFC, (21243004, 21373130, 21573138); National Natural Science Foundation of China, NSFC; Shanxi University, SXU	This experimental work done at Brown University was supported by the US National Science Foundation (No. CHE-1263745). The theoretical work was supported by the National Natural Science Foundation of China (Nos. 21243004, 21373130, and 21573138), the National Key Basic Research Special Foundations (No. 2011CB932401), and the State Key Laboratory of Quantum Optics and Quantum Optics Devices (No. K…	Kroto H.W., Heath J.R., O'Brien S.C., Curl R.F., Smalley R.E., Nature, 318, (1985); Kroto H.W., Nature, 329, (1987); Jin Y., Perera A., Lotrich V.F., Bartlett R.J., Chem. Phys. Lett., 629, (2015); Prinzbach H., Weiler A., Landenberger P., Wahl F., Worth J., Scott L.T., Gelmont M., Olevano D., Issendorff B.V., Nature, 407, (2000); Bulusu S., Li X., Wang L.S., Zeng X.C., Proc. Natl. Acad. Sci. U. S…			American Institute of Physics Inc.						00219606		JCPSA		English	J Chem Phys	Article	Final		Scopus	2-s2.0-84959386445
Kurita N.; Endo M.	Kurita, Noriyuki (7004462655); Endo, Morinobu (7403367065)	7004462655; 7403367065	Molecular orbital calculations on electronic and Li-adsorption properties of sulfur-, phosphorus- and silicon-substituted disordered carbons	2002	Carbon	40	3		253	260	7	38	10.1016/S0008-6223(01)00089-6	https://www.scopus.com/inward/record.uri?eid=2-s2.0-0036497973&doi=10.1016%2fS0008-6223%2801%2900089-6&partnerID=40&md5=ecae9e3090bfef554c6610d09c10a19b	Department of Knowledge-based Information Engineering, Toyohashi University of Technology, Toyohashi 441-8580, Japan; Faculty of Engineering, Shinshu University, Nagano 380-8553, 500 Wakasato, Japan	Kurita N., Department of Knowledge-based Information Engineering, Toyohashi University of Technology, Toyohashi 441-8580, Japan; Endo M., Faculty of Engineering, Shinshu University, Nagano 380-8553, 500 Wakasato, Japan	To clarify the effect of atom substitution on electronic and lithium (Li) adsorption properties of disordered carbons, we employed circum-coronene (C54 H18) as a model cluster for disordered carbons and investigated the stable structures, electronic and Li-adsorption properties of its sulfur-, phosphorus- and silicon-substituted sheets, by using a semiempirical molecular orbital method. Among the…	A. Doped carbons; C. Molecular simulation; D. Electronic structure; Electrodes; Intercalation reactions	Adsorption; Anodes; Electronic properties; Electronic structure; Lithium batteries; Substitution reactions; Molecular orbitals; Carbon					Ishikawa Foundation for Carbon, Science and Technology; Ministry of Education, Culture, Sports, Science and Technology, MEXT, (10137229)	This research was partially supported by the Ishikawa Foundation for Carbon, Science and Technology, and by the Ministry of Education, Science, Sports and Culture, Grant-in-Aid for Scientific Research on Priority Areas (Carbon Alloys), 10137229, 1998.	Sato K., Noguchi M., Demachi A., Oki N., Endo M., Science, 264, pp. 556-558, (1994); Matthews M.J., Dresselhaus M.S., Endo M., Sasabe Y., Takahashi T., Takeuchi K., J Mater Res, 11, pp. 3099-3109, (1996); Dahn J.R., Zheng T., Liu Y., Xue J.S., Science, 270, pp. 590-593, (1995); Way B.M., Dahn J.R., J Electrochem Soc, 141, pp. 907-912, (1994); Flandrois S., Ottaviani B., Derre A., Tressaud A., J P…	N. Kurita; Dept. of Knowledge-based Info. Eng., Toyohashi University of Technology, Toyohashi 441-8580, Japan; email: kurita@cochem2.tutkie.tut.ac.jp								00086223		CRBNA		English	Carbon	Article	Final		Scopus	2-s2.0-0036497973
Boustani I.; Quandt A.	Boustani, Ihsan (6603934131); Quandt, Alexander (55931834300)	6603934131; 55931834300	Boron in ab initio calculations	1998	Computational Materials Science	11	2		132	137	5	53	10.1016/s0927-0256(97)00196-1	https://www.scopus.com/inward/record.uri?eid=2-s2.0-0000132801&doi=10.1016%2fs0927-0256%2897%2900196-1&partnerID=40&md5=9d23f83868b21773ab313dc0e652b0e7	Bergische Univ.-Gesamthochsch. W., FB 9-Theoretische Chemie, D-42097 Wuppertal, Gaußstraße 20, Germany; Inst. für Theoretische Physik, D-72076 Tübingen, Auf der Morgenstelle 14, Germany	Boustani I., Bergische Univ.-Gesamthochsch. W., FB 9-Theoretische Chemie, D-42097 Wuppertal, Gaußstraße 20, Germany; Quandt A., Inst. für Theoretische Physik, D-72076 Tübingen, Auf der Morgenstelle 14, Germany	Based on ab initio quantum chemical Hartee-Fock (HF) approximations, density functional theory (DFT) and LMTO-ASA methods, we have determined the geometric and electronic structures of atomic-scaled boron clusters, surfaces and nanotubes. The starting structures were constructed with the help of an 'Aufbau principle', previously proposed for boron clusters. In contrast to the semi-conducting ±-bo…	Boron; Density functional theory; Hartee-Fock (HF) approximations								Diets W., Helmberger H., Boron semiconductor devices, Boron, 2, (1965); Werheit H., Flux M., Kuhlmann U., Phys. Status Solidi B, 167, (1993); Werheit H., Kuhlmann U., Lux M., Lundstrom T., Phys. Status Solidi B, 169, (1993); Hanley L., Witten J., Anderson S.L., Phys. J. Chem., 92, (1988); Hanley L., Anderson S.L., J. Chem. Phys., 89, (1988); Hintz P.A., Ruatta S.A., Anderson S.L., J. Phys. Chem.,…			Elsevier						09270256		CMMSE		English	Comput Mater Sci	Article	Final		Scopus	2-s2.0-0000132801
Cristiano F.; Hebras X.; Cherkashin N.; Claverie A.; Lerch W.; Paul S.	Cristiano, F. (7005704430); Hebras, X. (6506624818); Cherkashin, N. (7004318245); Claverie, A. (7006095123); Lerch, W. (8534628700); Paul, S. (7401979661)	7005704430; 6506624818; 7004318245; 7006095123; 8534628700; 7401979661	Clusters formation in ultralow-energy high-dose boron-implanted silicon	2003	Applied Physics Letters	83	26		5407	5409	2	66	10.1063/1.1637440	https://www.scopus.com/inward/record.uri?eid=2-s2.0-0942299446&doi=10.1063%2f1.1637440&partnerID=40&md5=bf17ef16a983a841e04b2dc6c944f792	Ion Implantation Group, CEMES/LAAS, CNRS, 31077 Toulouse, 7 av. du Col. Roche, France; Mattson Thermal Products GmbH, D-89160 Dornstadt, Daimlerstrasse 10, Germany	Cristiano F., Ion Implantation Group, CEMES/LAAS, CNRS, 31077 Toulouse, 7 av. du Col. Roche, France; Hebras X., Ion Implantation Group, CEMES/LAAS, CNRS, 31077 Toulouse, 7 av. du Col. Roche, France; Cherkashin N., Ion Implantation Group, CEMES/LAAS, CNRS, 31077 Toulouse, 7 av. du Col. Roche, France; Claverie A., Ion Implantation Group, CEMES/LAAS, CNRS, 31077 Toulouse, 7 av. du Col. Roche, France…	The structure and thermal evolution of small cluster defects in ultralow-energy high-dose boron-implanted silicon were studied. High-resolution transmission electron microscopy (TEM) was used to identify the clusters as small dislocation loops lying on {100} planes with an interstitial character. The average size of the clusters increased while boron electrical deactivation occurred upon oxidatio…		Annealing; Boron; Doping (additives); High resolution electron microscopy; High temperature effects; Ion implantation; Low temperature effects; MOS devices; Particle beams; Secondary ion mass spectrometry; Semiconducting silicon; Solubility; Thermooxidation; Transmission electron microscopy; Sheet resistance; Spreading resistance profiling (SRP); Crystal defects							Jones E.C., Ishida E., Mater. Sci. Eng., R, 24, (1998); Solmi S., Landi E., Baruffaldi F., J. Appl. Phys., 68, (1990); Agarwal A., Gossman H.J., Eaglesham D.J., Pelaz L., Herner S.B., Jacobson D.C., Haynes T.E., Simonton R., Mater. Sci. Semicond. Process., 1, (1998); Cowern N.E.B., Theunissen M.J.J., Roozeboom F., Van Berkum J.G.M., Appl. Phys. Lett., 75, (1999); Pelaz L., Gilmer G.H., Gossmann H…	F. Cristiano; Ion Implantation Group, CEMES/LAAS, CNRS, 31077 Toulouse, 7 av. du Col. Roche, France; email: fuccio@laas.fr								00036951		APPLA		English	Appl Phys Lett	Article	Final	All Open Access; Bronze Open Access; Green Open Access	Scopus	2-s2.0-0942299446
Tang H.; Ismail-Beigi S.	Tang, Hui (21744303700); Ismail-Beigi, Sohrab (6603563369)	21744303700; 6603563369	Novel precursors for boron nanotubes: The competition of two-center and three-center bonding in boron sheets	2007	Physical Review Letters	99	11	115501				858	10.1103/PhysRevLett.99.115501	https://www.scopus.com/inward/record.uri?eid=2-s2.0-34548792831&doi=10.1103%2fPhysRevLett.99.115501&partnerID=40&md5=d40d5223e6ee9d1ca7056c2796d602aa	Department of Applied Physics, Yale University, New Haven, CT 06520, United States	Tang H., Department of Applied Physics, Yale University, New Haven, CT 06520, United States; Ismail-Beigi S., Department of Applied Physics, Yale University, New Haven, CT 06520, United States	We present a new class of boron sheets, composed of triangular and hexagonal motifs, that are more stable than structures considered to date and thus are likely to be the precursors of boron nanotubes. We describe a simple and clear picture of electronic bonding in boron sheets and highlight the importance of three-center bonding and its competition with two-center bonding, which can also explain…		Chemical bonds; Fullerenes; Nanotubes; Boron fullerenes; Boron sheets; Electronic bonding; Boron							Boustani I., Quandt A., Europhys. Lett., 39, (1997); Tans S.J., Et al., Nature (London), 386, (1997); Bockrath M., Et al., Science, 275, (1997); Kociak M., Et al., Phys. Rev. Lett., 86, (2001); Takesue I., Et al., Phys. Rev. Lett., 96, (2006); Kiran B., Et al., Proc. Natl. Acad. Sci. U.S.A., 102, (2005); Ciuparu D., Et al., J. Phys. Chem. B, 108, (2004); Hamada N., Sawada S.I., Oshiyama A., Phys.…									10797114		PRLTA		English	Phys Rev Lett	Article	Final	All Open Access; Green Open Access	Scopus	2-s2.0-34548792831
Weck P.F.; Kim E.; Lepp S.H.; Balakrishnan N.; Sadeghpour H.R.	Weck, Philippe F. (7004442501); Kim, Eunja (7404506973); Lepp, Stephen H. (6604031127); Balakrishnan, Naduvalath (7103265908); Sadeghpour, H.R. (57202711614)	7004442501; 7404506973; 6604031127; 7103265908; 57202711614	Dimer-induced stabilization of H adsorbate cluster on BN(0001) surface	2008	Physical Chemistry Chemical Physics	10	34		5184	5187	3	10	10.1039/b809081p	https://www.scopus.com/inward/record.uri?eid=2-s2.0-50849085164&doi=10.1039%2fb809081p&partnerID=40&md5=7805a751905fa8dc26a80417d635a06c	Department of Chemistry, University of Nevada Las Vegas, Las Vegas, NV 89154, 4505 Maryland Parkway, United States; Department of Physics and Astronomy, University of Nevada Las Vegas, Las Vegas, NV 89154, 4505 Maryland Parkway, United States; ITAMP, Harvard-Smithsonian Center for Astrophysics, Cambridge, MA 02138, United States	Weck P.F., Department of Chemistry, University of Nevada Las Vegas, Las Vegas, NV 89154, 4505 Maryland Parkway, United States; Kim E., Department of Physics and Astronomy, University of Nevada Las Vegas, Las Vegas, NV 89154, 4505 Maryland Parkway, United States; Lepp S.H., Department of Physics and Astronomy, University of Nevada Las Vegas, Las Vegas, NV 89154, 4505 Maryland Parkway, United State…	Using first-principles calculations, we have studied successive adsorption of hydrogen atoms on a sp2-bonded boron nitride graphitic sheet. Our calculations show that clustering proceeds through the creation of contiguous H-H orthodimer structures stabilizing the H adsorbate cluster on the BN(0001) surface, leading eventually to the formation of hydrogen-contiguous boat-shaped quartets.									Schlabach L., Zuttel A., Nature, 414, (2001); Hollenbach D.H., Salpeter E.E., Astrophys. J., 163, (1971); Hornekaer L., Rauls E., Xu W., Sljivancanin Z., Otero R., Stensgaard I., Laegsgaard E., Hammer B., Besenbacher F., Phys. Rev. Lett., 97, (2006); Atsumi H., J. Nucl. Mater., 313, (2003); Chernozatonskii L.A., Sorokin P.B., Belova E.E., Bruning J., Fedorov A.S., JETP Lett., 85, (2007); Miller G…	P. F. Weck; Department of Chemistry, University of Nevada Las Vegas, Las Vegas, NV 89154, 4505 Maryland Parkway, United States; email: weckp@unlv.nevada.edu								14639076		PPCPF		English	Phys. Chem. Chem. Phys.	Article	Final		Scopus	2-s2.0-50849085164
Koch S.; Langer M.; Kawai S.; Meyer E.; Glatzel T.	Koch, S. (56350342300); Langer, M. (55959325800); Kawai, S. (9638945100); Meyer, E. (35448760300); Glatzel, Th (6603050413)	56350342300; 55959325800; 9638945100; 35448760300; 6603050413	Contrast inversion of the h-BN nanomesh investigated by nc-AFM and Kelvin probe force microscopy	2012	Journal of Physics Condensed Matter	24	31	314212				10	10.1088/0953-8984/24/31/314212	https://www.scopus.com/inward/record.uri?eid=2-s2.0-84864201041&doi=10.1088%2f0953-8984%2f24%2f31%2f314212&partnerID=40&md5=fd266817c096d3bcd398a3b567bd0370	Department of Physics, University of Basel, CH-4056 Basel, Klingelbergstrasse 82, Switzerland	Koch S., Department of Physics, University of Basel, CH-4056 Basel, Klingelbergstrasse 82, Switzerland; Langer M., Department of Physics, University of Basel, CH-4056 Basel, Klingelbergstrasse 82, Switzerland; Kawai S., Department of Physics, University of Basel, CH-4056 Basel, Klingelbergstrasse 82, Switzerland; Meyer E., Department of Physics, University of Basel, CH-4056 Basel, Klingelbergstra…	Single sheets of hexagonal boron nitride (h-BN) on transition metals provide a model system for layered insulating materials as well as a functional substrate for molecules and metal clusters. The progress in the understanding of h-BN layers on transition metals was mainly driven by scanning tunnelling microscopy (STM) and photoelectron spectroscopy (PES) measurements within the last decade, whil…		Atomic force microscopy; Electric properties; Mechanical properties; Monolayers; Photoelectron spectroscopy; Probes; Rhodium; Rhodium compounds; Scanning tunneling microscopy; Transition metals; Direct measurement; Force spectroscopy; Hexagonal boron nitride (h-BN); High resolution; Kelvin probe force microscopy; Local information; Local work function; Mechanical and electrical properties; Metal …							Berner S., Corso M., Widmer R., Groening O., Laskowski R., Blaha P., Schwarz K., Goriachko A., Over H., Gsell S., Schreck M., Sachdev H., Greber T., Osterwalder J., Boron nitride nanomesh: Functionality from a corrugated monolayer, Angewandte Chemie - International Edition, 46, 27, pp. 5115-5119, (2007); Cavar E., Westerstrom R., Mikkelsen A., Lundgren E., Vinogradov A., Ng M., Preobrajenski A., …	S. Koch; Department of Physics, University of Basel, CH-4056 Basel, Klingelbergstrasse 82, Switzerland; email: sascha.koch@unibas.ch								1361648X		JCOME		English	J Phys Condens Matter	Article	Final		Scopus	2-s2.0-84864201041
Piazza Z.A.; Hu H.-S.; Li W.-L.; Zhao Y.-F.; Li J.; Wang L.-S.	Piazza, Zachary A. (55141086000); Hu, Han-Shi (57205067649); Li, Wei-Li (37113622100); Zhao, Ya-Fan (35744292100); Li, Jun (57203736918); Wang, Lai-Sheng (9734378000)	55141086000; 57205067649; 37113622100; 35744292100; 57203736918; 9734378000	Planar hexagonal B 36 as a potential basis for extended single-atom layer boron sheets	2014	Nature Communications	5		3113				727	10.1038/ncomms4113	https://www.scopus.com/inward/record.uri?eid=2-s2.0-84892834883&doi=10.1038%2fncomms4113&partnerID=40&md5=fe8a879883bf6d204f95b4d538bd22c9	Department of Chemistry, Brown University, Providence, RI 02912, United States; Department of Chemistry, Key Laboratory of Organic Optoelectronics and Molecular Engineering of Ministry of Education, Tsinghua University, Beijing 100084, China	Piazza Z.A., Department of Chemistry, Brown University, Providence, RI 02912, United States; Hu H.-S., Department of Chemistry, Key Laboratory of Organic Optoelectronics and Molecular Engineering of Ministry of Education, Tsinghua University, Beijing 100084, China; Li W.-L., Department of Chemistry, Brown University, Providence, RI 02912, United States; Zhao Y.-F., Department of Chemistry, Key La…	Boron is carbon's neighbour in the periodic table and has similar valence orbitals. However, boron cannot form graphene-like structures with a honeycomb hexagonal framework because of its electron deficiency. Computational studies suggest that extended boron sheets with partially filled hexagonal holes are stable; however, there has been no experimental evidence for such atom-thin boron nanostruc…		boron 36; boron derivative; borophene; nanomaterial; unclassified drug; alkene; boron; computer simulation; electron; experimental study; theoretical study; two-dimensional modeling; article; chemical modification; chemical phenomena; chemical structure; controlled study; density functional theory; hexagonal vacancy; molecular stability; quasiplanar structure; simulation; structure analysis; theo…					Biological and Environmental Research, BER; Pacific Northwest National Laboratory, PNNL; U.S. Department of Energy, USDOE; Brown University; Chinese Academy of Sciences, CAS; National Natural Science Foundation of China, NSFC, (20933003, 91026003); National Natural Science Foundation of China, NSFC; National Science Foundation, NSF, (1053575, 1263745, OCI-1053575, 1263745); National Science Found…	We thank Dr C. Romanescu and Dr H. J. Zhai for earlier experimental assistance. We are indebted to Professor A. I. Boldyrev for discussions and assistance in the development of the Cartesian Walk method and to Dr Dezhi Wang (Boston College) for help in preparing the hot-pressed boron target. The experimental work was supported by the National Science Foundation (CHE-1263745). This work used the E…	Iijima S., Helical microtubules of graphitic carbon, Nature, 354, 6348, pp. 56-58, (1991); Boustani I., Quandt A., Nanotubules of bare boron clusters: Ab initio and density functional study, Europhys. Lett, 39, pp. 527-532, (1997); Gindulyte A., Lipscomb W.N., Massa L., Proposed boron nanotubes, Inorganic Chemistry, 37, 25, pp. 6544-6545, (1998); Boustani I., Quandt A., Hernandez E., Rubio A., Ne…	L.-S. Wang; Department of Chemistry, Brown University, Providence, RI 02912, United States; email: lai-sheng_wang@brown.edu								20411723				English	Nat. Commun.	Article	Final	All Open Access; Bronze Open Access	Scopus	2-s2.0-84892834883
Liu H.; Gao J.; Zhao J.	Liu, Hongsheng (56399513700); Gao, Junfeng (55516150100); Zhao, Jijun (7410311561)	56399513700; 55516150100; 7410311561	From boron cluster to two-dimensional boron sheet on Cu(111) surface: Growth mechanism and hole formation	2013	Scientific Reports	3		3238				232	10.1038/srep03238	https://www.scopus.com/inward/record.uri?eid=2-s2.0-84888179412&doi=10.1038%2fsrep03238&partnerID=40&md5=b1a909cea4aa81cad95dfa8a6ba7f91c	Key Laboratory of Materials Modification by Laser Ion and Electron Beams, Dalian University of Technology, Ministry of Education, Dalian 116024, China; Beijing Computational Science Research Center, Beijing 100084, China	Liu H., Key Laboratory of Materials Modification by Laser Ion and Electron Beams, Dalian University of Technology, Ministry of Education, Dalian 116024, China; Gao J., Key Laboratory of Materials Modification by Laser Ion and Electron Beams, Dalian University of Technology, Ministry of Education, Dalian 116024, China, Beijing Computational Science Research Center, Beijing 100084, China; Zhao J., …	As attractive analogue of graphene, boron monolayers have been theoretically predicted. However, due to electron deficiency of boron atom, synthesizing boron monolayer is very challenging in experiments. Using first-principles calculations, we explore stability and growth mechanism of various boron sheets on Cu(111) substrate. The monotonic decrease of formation energy of boron cluster B N with i…							Program for Changjiang Scholars and Innovative Research Team in University of China; National Natural Science Foundation of China, NSFC, (11134005, 11304008); National Natural Science Foundation of China, NSFC; China Academy of Engineering Physics, CAEP, (2013B0302056); China Academy of Engineering Physics, CAEP; China Postdoctoral Science Foundation, (2013M530019); China Postdoctoral Science Fou…	This work was supported by the National Natural Science Foundation of China (11134005, 11304008), the Program for Changjiang Scholars and Innovative Research Team in University of China, the Fundamental Research Funds for the Central Universities of China (No. DUT12YQ05), the China Postdoctoral Science Foundation (No. 2013M530019) and the Development Fund of China Academy of Engineering Physics (…	Novoselov K.S., Geim A.K., Morozov S.V., Jiang D., Zhang Y., Dubonos S.V., Grigorieva I.V., Firsov A.A., Electric field in atomically thin carbon films, Science, 306, 5696, pp. 666-669, (2004); Xu M., Liang T., Shi M., Chen H., Graphene-like two-dimensional materials, Chem. Rev, 113, pp. 3766-3798, (2013); Ivanovskii . A L., Graphene-based and graphene-like materials, Russ. Chem. Rev, 81, pp. 571…	J. Zhao; Key Laboratory of Materials Modification by Laser Ion and Electron Beams, Dalian University of Technology, Ministry of Education, Dalian 116024, China; email: zhaojj@dlut.edu.cn								20452322				English	Sci. Rep.	Article	Final	All Open Access; Gold Open Access; Green Open Access	Scopus	2-s2.0-84888179412
Zagozdzon-Wosik W.	Zagozdzon-Wosik, W. (57204411171)	57204411171	Fabrication of Submicron Junctions Proximity Rapid Thermal Diffusion of Phosphorus, Boron, and Arsenic	1994	IEEE Transactions on Electron Devices	41	12		2281	2290	9	26	10.1109/16.337440	https://www.scopus.com/inward/record.uri?eid=2-s2.0-0028731975&doi=10.1109%2f16.337440&partnerID=40&md5=647a075f1035d6b79be6b008161f16bf	Electrical Engineering Department, University of Houston, Houston, TX 77204, United States; Institute of Electron Technology, 02 668 Warsaw, Poland; Charles Evans and Associates, Redwood City, CA 94063, United States	Zagozdzon-Wosik W., Electrical Engineering Department, University of Houston, Houston, TX 77204, United States, Institute of Electron Technology, 02 668 Warsaw, Poland, Charles Evans and Associates, Redwood City, CA 94063, United States	Various techniques used in fabrication of deep sub- micron junctions are reviewed with respect to their advantages and disadvantages in silicon very large scale integration (VLSI) circuits technology. Proximity rapid thermal diffusion is then presented as an alternative process which results in very shallow junctions with high dopant concentrations at the surface. The feasibility of Si doping wit…		Arsenic; Boron; Ion implantation; Phosphorus; Scanning electron microscopy; Semiconductor device manufacture; Semiconductor device structures; Semiconductor doping; Thermal diffusion; Three dimensional; VLSI circuits; Cluster tool processing; Proximity thermal diffusion; Retardation effects; Shallow junction techniques; Submicron junctions; Semiconductor junctions					Texas Advanced Technology Program	Manuscript received August 30, 1993; revised July 6, 1994. This work was sponsored by the Coordinating Board as Texas Advanced Technology Program. W. Zagozdzon-Wosik is with the Electrical Engineering Department, University of Houston, Houston, TX 77204 USA. P. B. Grabiec is with the Institute of Electron Technology, 02 668 Warsaw, Poland. G. Lux is with Charles Evans and Associates, Redwood City…	Hong S.N., Ruggles G.A., Wortman J.J., Ozturk M.C., Material and electrical properties of ultra shallow p+ - n junctions formed by low energy ion implantation and rapid thermal annealing, IEEE Trans. Electron Devices, 38, (1991); Usami A., Ando M., Tsunekane M., Wada T., Shallow junction formation on silicon by rapid thermal diffusion of impurities from a spin-on source, IEEE Trans. Electron Devi…									00189383				English	IEEE Trans. Electron Devices	Article	Final		Scopus	2-s2.0-0028731975
Kakio A.; Nishimoto S.-I.; Yanagisawa K.; Kozutsumi Y.; Matsuzaki K.	Kakio, Atsuko (6506993607); Nishimoto, Sei-Ichi (35450230900); Yanagisawa, Katsuhiko (35428940300); Kozutsumi, Yasunori (7004173034); Matsuzaki, Katsumi (7202615539)	6506993607; 35450230900; 35428940300; 7004173034; 7202615539	Cholesterol-dependent Formation of GM1 Ganglioside-bound Amyloid ²-Protein, an Endogenous Seed for Alzheimer Amyloid	2001	Journal of Biological Chemistry	276	27		24985	24990	5	360	10.1074/jbc.M100252200	https://www.scopus.com/inward/record.uri?eid=2-s2.0-0035816709&doi=10.1074%2fjbc.M100252200&partnerID=40&md5=ef3c3e0d7950d1b84cf2b456cad7e3fb	Dept. of Ener. and Hydrocarbon Chem., Graduate School of Engineering, Kyoto University, Sakyoku, Kyoto 606-8501, Japan; Department of Dementia Research, Natl. Inst. of Longevity Sciences, Morioka, Obu 474-8522, Gengo 36-3, Japan; Graduate School of Biostudies, Kyoto University, Sakyo-ku, Kyoto 606-8501, Japan; Glyco-chain Expression Laboratory, Supra-biomolecular System Research, RIKEN Frontier R…	Kakio A., Dept. of Ener. and Hydrocarbon Chem., Graduate School of Engineering, Kyoto University, Sakyoku, Kyoto 606-8501, Japan; Nishimoto S.-I., Dept. of Ener. and Hydrocarbon Chem., Graduate School of Engineering, Kyoto University, Sakyoku, Kyoto 606-8501, Japan; Yanagisawa K., Department of Dementia Research, Natl. Inst. of Longevity Sciences, Morioka, Obu 474-8522, Gengo 36-3, Japan; Kozutsu…	GM1 ganglioside-bound amyloid ²-protein (GM1/A²), found in brains exhibiting early pathological changes of Alzheimer's disease (AD) including diffuse plaques, has been suggested to be involved in the initiation of amyloid fibril formation in vivo by acting as a seed. To elucidate the molecular mechanism underlying GM1/A² formation, the effects of lipid composition on the binding of A² to GM1-cont…		Alzheimer Disease; Amyloid beta-Protein; Binding Sites; Binding, Competitive; Boron Compounds; Cell Line; Cholesterol; Coumarins; Fluorescent Dyes; G(M1) Ganglioside; Humans; Lipid Bilayers; Protein Binding; Protein Conformation; Spectrometry, Fluorescence; Brain; Cholesterol; Diseases; Dyes; Fluorescence; Lipids; Proteins; amyloid; amyloid beta protein; cholesterol; fluorescent dye; sphingolipid…		amyloid beta protein, 109770-29-8; amyloid, 11061-24-8; cholesterol, 57-88-5; 4,4-difluoro-4-bora-3a,4a-diaza-s-indacene, ; 7-diethylaminocoumarin-3-carboxylic acid, 50995-74-9; Amyloid beta-Protein, ; Boron Compounds, ; Cholesterol, 57-88-5; Coumarins, ; Fluorescent Dyes, ; G(M1) Ganglioside, 37758-47-7; Lipid Bilayers,					Selkoe D.J., Annu. Rev. Cell Biol., 10, pp. 373-403, (1994); Hilbich C., Kisters-Woike B., Reed J., Masters C.L., Beyreuther K., J. Mol. Biol., 218, pp. 149-163, (1991); Barrow C.J., Yasuda A., Kenny P.T.M., Zagorski M.G., J. Mol. Biol., 225, pp. 1075-1093, (1992); Burdick D., Soreghan B., Kwon M., Kosmoski J., Knauer M., Henschen A., Yates J., Cotman C., Glabe C., J. Biol. Chem., 267, pp. 546-55…	K. Matsuzaki; Graduate School of Biostudies, Kyoto University, Sakyo-ku, Kyoto 606-8501, Japan; email: katsumim@pharm.kyoto-u.ac.jp								00219258		JBCHA	11342534	English	J. Biol. Chem.	Article	Final	All Open Access; Hybrid Gold Open Access	Scopus	2-s2.0-0035816709
Szwacki N.G.; Tymczak C.J.	Szwacki, N. Gonzalez (22984946700); Tymczak, C.J. (6602806352)	22984946700; 6602806352	The symmetry of the boron buckyball and a related boron nanotube	2010	Chemical Physics Letters	494	1-3		80	83	3	38	10.1016/j.cplett.2010.05.086	https://www.scopus.com/inward/record.uri?eid=2-s2.0-77957585558&doi=10.1016%2fj.cplett.2010.05.086&partnerID=40&md5=74baa6031f77a13146324e6622d7edfc	Institute of Theoretical Physics, Faculty of Physics, University of Warsaw, 00-681 Warsaw, ul. Hoza 69, Poland; Department of Physics, Texas Southern University, Houston, TX 77004, United States	Szwacki N.G., Institute of Theoretical Physics, Faculty of Physics, University of Warsaw, 00-681 Warsaw, ul. Hoza 69, Poland; Tymczak C.J., Department of Physics, Texas Southern University, Houston, TX 77004, United States	We investigate the symmetry of the boron buckyball and a related boron nanotube. Using large-scale ab initio calculations up to second-order MollerPlesset perturbation theory, we have determined unambiguously the equilibrium geometry/symmetry of two structurally related boron clusters: the B80 fullerene and the finite-length (5 0) boron nanotube. The B 80 cluster was found to have the same symmet…		Calculations; Electronic properties; Nanotubes; Perturbation techniques; Yarn; Ab initio calculations; Boron clusters; Boron nanotubes; Equilibrium geometries; Finite length; Moller-plesset perturbation theories; Second orders; Structural distortions; Boron							Tang H., Ismail-Beigi S., Phys. Rev. Lett., 99, (2007); Gonzalez Szwacki N., Sadrzadeh A., Yakobson B.I., Phys. Rev. Lett., 98, (2007); Ceulemans A., Muya J.T., Gopakumar G., Nguyen M.T., Chem. Phys. Lett., 461, (2008); Yang X., Ding Y., Ni J., Phys. Rev. B, 77, (2008); Ciuparu D., Klie R.F., Zhu Y., Pfefferle L., J. Phys. Chem. B, 108, (2004); Gindulyte A., Lipscomb W.N., Massa L., Inorg. Chem.,…	C. J. Tymczak; Department of Physics, Texas Southern University, Houston, TX 77004, United States; email: tymczakcj@tsu.edu		Elsevier B.V.						00092614		CHPLB		English	Chem. Phys. Lett.	Article	Final	All Open Access; Green Open Access	Scopus	2-s2.0-77957585558
Mason T.; Majzoub E.H.	Mason, Tim (48161562700); Majzoub, E.H. (6602897624)	48161562700; 6602897624	Effects of a carbon surface environment on the decomposition properties of nanoparticle LiBH4: A first-principles study	2014	Journal of Physical Chemistry C	118	17		8852	8858	6	20	10.1021/jp409819g	https://www.scopus.com/inward/record.uri?eid=2-s2.0-84899869786&doi=10.1021%2fjp409819g&partnerID=40&md5=48ad8267696b4a0a4ee2aea0b1ec7620	Center for Nanoscience, Department of Physics and Astronomy, University of Missouri-St. Louis, St. Louis, MO 63121, United States	Mason T., Center for Nanoscience, Department of Physics and Astronomy, University of Missouri-St. Louis, St. Louis, MO 63121, United States; Majzoub E.H., Center for Nanoscience, Department of Physics and Astronomy, University of Missouri-St. Louis, St. Louis, MO 63121, United States	We present a first-principles study of small clusters of LiBH4 supported on graphene sheets in order to address the experimentally observed effects of the nanoconfinement of LiBH4 in hard carbon nanoframeworks prepared from low-temperature pyrolysis of phenolic resins, where a fullerene-related structure with significant sp2 character is known to exist. Our results indicate that the wetting of ca…		Vacancies; Wetting; Decomposition property; Desorption products; First-principles study; Graphene sheets; Low-temperature pyrolysis; Nanoconfinements; Partial decomposition; Small clusters; Graphene							Hwang S.-J., Bowman Jr. R.C., Reiter J.W., Rijssenbeek J., Soloveichik G.L., Zhao J.-C., Kabbour H., Ahn C.C., NMR Confirmation for Formation of [BH] Complexes during Hydrogen Desorption from Metal Borohydrides, J. Phys. Chem. C., 112, pp. 3164-3169, (2008); Mauron P., Buchter F., Friedrichs O., Remhof A., Bielmann M., Zwicky C., Zutell A., Stability and Reversibility of LiBH<sub>4</sub>, J. Phys…	E.H. Majzoub; Center for Nanoscience, Department of Physics and Astronomy, University of Missouri-St. Louis, St. Louis, MO 63121, United States; email: majzoube@umsl.edu		American Chemical Society						19327447				English	J. Phys. Chem. C	Article	Final		Scopus	2-s2.0-84899869786
Napolitani E.; Carnera A.; Privitera V.; La Magna A.; Schroer E.; Priolo F.; Manning G.; Moffatt S.	Napolitani, E. (56257348100); Carnera, A. (7004671611); Privitera, V. (7006768832); La Magna, A. (7003981402); Schroer, E. (6602154551); Priolo, F. (56227869300); Manning, G. (7005846947); Moffatt, S. (7006407275)	56257348100; 7004671611; 7006768832; 7003981402; 6602154551; 56227869300; 7005846947; 7006407275	Ultra-low energy boron implants in crystalline silicon: Atomic transport properties and electrical activation	1999	Materials Research Society Symposium - Proceedings	568			43	48	5	1	10.1557/proc-568-43	https://www.scopus.com/inward/record.uri?eid=2-s2.0-0032684517&doi=10.1557%2fproc-568-43&partnerID=40&md5=fa07bb918f2b426c62857daabc1ccfbc	INFM, Dept. of Physics, Padova, Italy; CNR-IMETEM, Catania, Italy; INFM, Dept. of Physics, Catania, Italy; Santa Clara CA 95054, 2727 Augustine Drive, United States	Napolitani E., INFM, Dept. of Physics, Padova, Italy; Carnera A., INFM, Dept. of Physics, Padova, Italy; Privitera V., CNR-IMETEM, Catania, Italy; La Magna A., CNR-IMETEM, Catania, Italy; Schroer E., CNR-IMETEM, Catania, Italy; Priolo F., INFM, Dept. of Physics, Catania, Italy; Manning G., INFM, Dept. of Physics, Catania, Italy; Moffatt S., Santa Clara CA 95054, 2727 Augustine Drive, United States	We investigated the atomic transport properties and electrical activation of boron in crystalline epitaxial silicon after ultra-low energy ion implantation (0.25-1 keV) and rapid thermal annealing (750-1100 °C). A wide range of implant doses was investigated (3×1012-1×1015/cm2). A fast Transient Enhanced Diffusion (TED) pulse is observed involving the tail of the implanted Boron, the profile disp…		Crystalline materials; Diffusion in solids; Ion implantation; Point defects; Rapid thermal annealing; Semiconducting silicon; Semiconductor doping; Equilibrium diffusion equations; Transient enhanced diffusion (TED) pulses; Semiconducting boron							National Technology Roadmap for Semiconductors, (1997); Morehead F.F., Lever R.F., Appl. Phys. Lett., 48, (1986); Agarwai A., Gossman H.-J., Eaglesham D.J., Pelaz L., Herner S.B., Jacobson D.J., Haynes T.E., Simonton R., Materials Science in Semiconductor Processing, 1, (1998); Privitera V., Napolitani E., Priolo F., Moffatt S., La Magna A., Mannino G., Carnera A., Picariello A., Mater. Sci. in S…			Materials Research Society		Proceedings of the 1999 MRS Spring Meeting - Symposium Z, 'Compound Semiconductor Surface Passivation and Novel Device Processing'	5 April 1999 through 7 April 1999	San Francisco, CA, USA	55649	02729172		MRSPD		English	Mater Res Soc Symp Proc	Article	Final		Scopus	2-s2.0-0032684517
Tai T.B.; Havenith R.W.A.; Teunissen J.L.; Dok A.R.; Hallaert S.D.; Nguyen M.T.; Ceulemans A.	Tai, Truong Ba (35184035000); Havenith, Remco W. A. (7004210082); Teunissen, Jos L. (58431394500); Dok, Ahmet R. (55856914500); Hallaert, Simon D. (55857162100); Nguyen, Minh Tho (7401564839); Ceulemans, Arnout (7005062736)	35184035000; 7004210082; 58431394500; 55856914500; 55857162100; 7401564839; 7005062736	Particle on a boron disk: Ring currents and disk aromaticity in B 202-	2013	Inorganic Chemistry	52	18		10595	10600	5	53	10.1021/ic401596s	https://www.scopus.com/inward/record.uri?eid=2-s2.0-84884242687&doi=10.1021%2fic401596s&partnerID=40&md5=02ac6ce81806b52d4563c223782ec929	Department of Chemistry, University of Leuven, B-3001 Leuven, Belgium; Theoretical Chemistry, Zernike Institute for Advanced Materials, University of Groningen, 9747 AG Groningen, Nijenborgh 4, Netherlands	Tai T.B., Department of Chemistry, University of Leuven, B-3001 Leuven, Belgium; Havenith R.W.A., Theoretical Chemistry, Zernike Institute for Advanced Materials, University of Groningen, 9747 AG Groningen, Nijenborgh 4, Netherlands; Teunissen J.L., Theoretical Chemistry, Zernike Institute for Advanced Materials, University of Groningen, 9747 AG Groningen, Nijenborgh 4, Netherlands; Dok A.R., Dep…	The B202- cluster is predicted to exhibit a planar sheet-like structure with a circular circumference. Orbital plots and energy correlations demonstrate the close correspondence between the electronic structure of B202- and the Bessel functions describing the waves of a quantum mechanical particle confined to a disk. The À-band of B202-, and its B19- congener, contains 12 À-electrons, forming a (…									Fowler J.E., Ugalde J.M., J. Phys. Chem. A., 104, pp. 397-403, (2000); Zhai H.-J., Alexandrova A.N., Birch K.A., Bolydyrev A.I., Wang L.S., Angew. Chem., Int. Ed., 42, pp. 6004-6008, (2003); Alexandrova A.N., Boldyrev A.I., Zhai H.-J., Wang L.S., Coord. Chem. Rev., 250, pp. 2811-2866, (2006); Romanescu C., Galeev T.R., Li W.-L., Boldyrev A.I., Wang L.S., Acc. Chem. Res., 46, pp. 350-358, (2013); …	R.W.A. Havenith; Theoretical Chemistry, Zernike Institute for Advanced Materials, University of Groningen, 9747 AG Groningen, Nijenborgh 4, Netherlands; email: r.w.a.havenith@rug.nl								1520510X		INOCA		English	Inorg. Chem.	Article	Final		Scopus	2-s2.0-84884242687
Ma L.; Zhang J.-M.; Xu K.-W.; Ji V.	Ma, Ling (55914091000); Zhang, Jian-Min (55968423000); Xu, Ke-Wei (55631505600); Ji, Vincent (6603880210)	55914091000; 55968423000; 55631505600; 6603880210	Hydrogen adsorption and storage on palladium-decorated graphene with boron dopants and vacancy defects: A first-principles study	2015	Physica E: Low-Dimensional Systems and Nanostructures	66			40	47	7	34	10.1016/j.physe.2014.09.022	https://www.scopus.com/inward/record.uri?eid=2-s2.0-84908193525&doi=10.1016%2fj.physe.2014.09.022&partnerID=40&md5=aec2a499c1deedfae79e391abb771af5	College of Physics and Information Technology, Shaanxi Normal University, Xian, Shaanxi, 710062, China; School of Physics Electrical Information Engineering, Ningxia University, Yinchuan, Ningxia, 750021, China; State Key Laboratory for Mechanical Behavior of Materials, Xian Jiaotong University, Xian, Shaanxi, 710049, China; ICMMO/LEMHE, Université Paris-Sud 11, Orsay Cedex, 91405, France	Ma L., College of Physics and Information Technology, Shaanxi Normal University, Xian, Shaanxi, 710062, China, School of Physics Electrical Information Engineering, Ningxia University, Yinchuan, Ningxia, 750021, China; Zhang J.-M., College of Physics and Information Technology, Shaanxi Normal University, Xian, Shaanxi, 710062, China; Xu K.-W., State Key Laboratory for Mechanical Behavior of Mater…	The geometric stability and hydrogen capacity of Pd-decorated graphene with experimentally realizable boron dopants and various vacancy defects including single carbon vacancy (SV), "585"-type double carbon vacancy (585 DCV) and "555-777"-type double carbon vacancy (555-777 DCV) are investigated using the first-principles calculations based on density functional theory (DFT). It is found that amo…	B-doped grapheme; Density functional theory; Hydrogen adsorption and storage; Vacancy defect	First-principles study; Hydrogen adsorption and storages; Vacancy Defects; Density functional theory					National Natural Science Foundation of China, NSFC, (11104175, 11214216, 51071098); Major State Basic Research Development Program of China, (2010CB631002)	The authors would like to acknowledge the State Key Development for Basic Research of China (Grant no. 2010CB631002 ) and the National Natural Science Foundation of China (Grant nos. 51071098 , 11104175 , and 11214216 ) for providing financial support for this research.	Patricio R.A., Sales A.D., Sacramento E.M., De Lima L.C., Veziroglu T.N., Wind hydrogen energy system and the gradual replacement of natural gas in the State of Ceara-Brazil, Int. J. Hydrogen Energy, 37, pp. 7355-7364, (2012); Mazloomi K., Gomes C., Hydrogen as an energy carrier: Prospects and challenges, Int. J. Hydrogen Energy, 16, pp. 3024-3033, (2012); Liang C., Liu Y., Fu H., Ding Y., Gao M.…			Elsevier						13869477		PELNF		English	Phys E	Article	Final		Scopus	2-s2.0-84908193525
Welch M.D.; Crjddle A.J.; Symes R.F.	Welch, M.D. (7201400888); Crjddle, A.J. (6504683532); Symes, R.F. (6603620494)	7201400888; 6504683532; 6603620494	Mereheadite, Pb2O(OH)Cl: A new litharge-related oxychloride from Merehead Quarry, Cranmore, Somerset	1998	Mineralogical Magazine	62A	PART 3		387	393	6	26	10.1180/002646198547657	https://www.scopus.com/inward/record.uri?eid=2-s2.0-0031670016&doi=10.1180%2f002646198547657&partnerID=40&md5=b476bb2e750c1e889c3c85e4a789d0c1	Department of Mineralogy, Natural History Museum, London SW7 5BD, Cromwell Road, United Kingdom	Welch M.D., Department of Mineralogy, Natural History Museum, London SW7 5BD, Cromwell Road, United Kingdom; Crjddle A.J., Department of Mineralogy, Natural History Museum, London SW7 5BD, Cromwell Road, United Kingdom; Symes R.F., Department of Mineralogy, Natural History Museum, London SW7 5BD, Cromwell Road, United Kingdom	Mereheadite, ideally Pb2O(OH)Cl, is a new mineral related to litharge and which is structurally similar to synthetic bismuth-oxyhalides. With other lead- and lead-copper oxychlorides, it occupies lenses and cavities in veins of manganese and iron oxide minerals which cut through a sequence of dolomitic limestones at Merehead quarry, Cranmore, Somerset (51°122N, 2°262W). Mereheadite is pale yellow…	England; Litharge; Mereheadite; Oxychloride; Somerset	England; UK; litharge; mereheadite; oxychloride							Cooper M., Hawthorne F.C., The crystal structure of kombatite, Pb<sub>14</sub>(VO<sub>4</sub>)<sub>2</sub>O<sub>9</sub>Cl<sub>4</sub>, a complex heteropolyhedral sheet mineral, Amer. Mineral., 79, pp. 550-554, (1994); Criddle A.J., Keller P., Stanley C.J., Innes J., Damaraite, a new lead oxychloride mineral from the Kombat mine, Namibia (South West Africa), Mineral. Mag., 54, pp. 593-598, (1990);…			Mineralogical Society						0026461X				English	Mineral. Mag.	Article	Final		Scopus	2-s2.0-0031670016
Di Marino M.; Napolitani E.; Mastromatteo M.; Bisognin G.; De Salvador D.; Carnera A.; Mirabella S.; Impellizzeri G.; Priolo F.; Graoui H.; Foad M.A.	Di Marino, M. (6603695995); Napolitani, E. (56257348100); Mastromatteo, M. (15072936000); Bisognin, G. (9336868400); De Salvador, D. (7003931591); Carnera, A. (7004671611); Mirabella, S. (9739628500); Impellizzeri, G. (6603783008); Priolo, F. (56227869300); Graoui, H. (6602742835); Foad, M.A. (7004033794)	6603695995; 56257348100; 15072936000; 9336868400; 7003931591; 7004671611; 9739628500; 6603783008; 56227869300; 6602742835; 7004033794	B diffusion and activation phenomena during post-annealing of C co-implanted ultra-shallow junctions	2006	Nuclear Instruments and Methods in Physics Research, Section B: Beam Interactions with Materials and Atoms	253	1-2		46	49	3	8	10.1016/j.nimb.2006.10.011	https://www.scopus.com/inward/record.uri?eid=2-s2.0-33751335304&doi=10.1016%2fj.nimb.2006.10.011&partnerID=40&md5=52bb0eac819cf351c65175b9ec5d390c	MATIS-CNR-INFM, Dipartimento di Fisica, Università di Padova, 35131 Padova, Via Marzolo 8, Italy; MATIS-CNR-INFM, Dipartimento di Fisica e Astronomia, Università di Catania, 95123 Catania, Via S. Sofia 64, Italy; Applied Materials Incorporated, Sunnyvale, CA 94086, 974 E. Arques Avenue, United States	Di Marino M., MATIS-CNR-INFM, Dipartimento di Fisica, Università di Padova, 35131 Padova, Via Marzolo 8, Italy; Napolitani E., MATIS-CNR-INFM, Dipartimento di Fisica, Università di Padova, 35131 Padova, Via Marzolo 8, Italy; Mastromatteo M., MATIS-CNR-INFM, Dipartimento di Fisica, Università di Padova, 35131 Padova, Via Marzolo 8, Italy; Bisognin G., MATIS-CNR-INFM, Dipartimento di Fisica, Univer…	In order to meet the technological requirements for the next generations of p-n junctions, highly promising methods consist of B and C ultra-low energy co-implantation in Ge pre-amorphized Si. We investigated the B diffusion and the activation phenomena occurring during post-annealing of ultra-shallow junctions (USJ) obtained by spike annealing Si samples pre-amorphized by 20 keV Ge and co-implan…	Activation; Boron; Carbon; Co-implantation; Diffusion; Post-annealing; Ultra-shallow junctions	Annealing; Boron; Diffusion; Semiconductor junctions; Silica; Thermoanalysis; Co implantation; Isochronal; Post-annealing; Rapid thermal annealing (RTA); Ultra shallow junctions (USJ); Carbon							Pawlak B.J., Surdeanu R., Colombeau B., Smith A.J., Cowern N.E.B., Lindsay R., Vandervorst W., Brijs B., Richard O., Cristiano F., Appl. Phys. Lett., 84, (2004); Napolitani E., Coati A., De Salvador D., Carnera A., Mirabella S., Scalese S., Priolo F., Appl. Phys. Lett., 79, 25, (2001); Mirabella S., Coati A., De Salvador D., Napolitani E., Mattoni A., Bisognin G., Berti M., Carnera A., Drigo A.V.…	M. Di Marino; MATIS-CNR-INFM, Dipartimento di Fisica, Università di Padova, 35131 Padova, Via Marzolo 8, Italy; email: dimarino@padova.infm.it								0168583X		NIMBE		English	Nucl Instrum Methods Phys Res Sect B	Article	Final		Scopus	2-s2.0-33751335304
Preobrajenski A.B.; Ng M.L.; Vinogradov N.A.; Vinogradov A.S.; Lundgren E.; Mikkelsen A.; Mårtensson N.	Preobrajenski, A.B. (6603968081); Ng, M.L. (16744188200); Vinogradov, N.A. (36183066700); Vinogradov, A.S. (7402889848); Lundgren, E. (26643251700); Mikkelsen, A. (57206506082); Mårtensson, N. (7005113402)	6603968081; 16744188200; 36183066700; 7402889848; 26643251700; 57206506082; 7005113402	Impact of oxygen coadsorption on intercalation of cobalt under the h-BN nanomesh	2009	Nano Letters	9	7		2780	2787	7	32	10.1021/nl901316p	https://www.scopus.com/inward/record.uri?eid=2-s2.0-67650376603&doi=10.1021%2fnl901316p&partnerID=40&md5=b1ecf0e3f3c0d7c877e253cf540dd8bd	MAX-lab, Lund UniVersity, 22100 Lund, Sweden; Department of Physics, Uppsala UniVersity, Box 530, 75121 Uppsala, Sweden; V. A. Fock Institute of Physics, St.-Petersburg State UniVersity, 198504 St.-Petersburg, Russian Federation; Department of Synchrotron Radiation, Lund UniVersity, 22100 Lund, Sweden	Preobrajenski A.B., MAX-lab, Lund UniVersity, 22100 Lund, Sweden; Ng M.L., MAX-lab, Lund UniVersity, 22100 Lund, Sweden, Department of Physics, Uppsala UniVersity, Box 530, 75121 Uppsala, Sweden; Vinogradov N.A., Department of Physics, Uppsala UniVersity, Box 530, 75121 Uppsala, Sweden, V. A. Fock Institute of Physics, St.-Petersburg State UniVersity, 198504 St.-Petersburg, Russian Federation; Vi…	The process of penetration of cobalt atoms through the h-BN nanomesh on Rh(111) is investigated with both spectroscopic and microscopic techniques. It is discovered that oxygen coadsorption can drastically modify the physical properties and behavior of the deposited Co clusters upon postannealing. In the absence of oxygen, Co forms small nanoparticles in the pores (bonding parts) of the h-BN nano…		Adsorption; Boron Compounds; Cobalt; Hot Temperature; Nanostructures; Oxygen; Porosity; Rhodium; Temperature; Agglomeration; Atomic spectroscopy; Boron nitride; Cobalt compounds; Intercalation; Monolayers; Oxygen; Rhodium; boron derivative; cobalt; elbor; nanomaterial; oxygen; rhodium; Co clusters; Co-adsorption; Cobalt atoms; Elevated temperature; Higher temperatures; Microscopic techniques; Nan…		cobalt, 7440-48-4; oxygen, 7782-44-7; rhodium, 7440-16-6; Boron Compounds, ; Cobalt, 7440-48-4; Oxygen, 7782-44-7; Rhodium, 7440-16-6; elbor, 10043-11-5					Oshima C., Nagashima A., J. Phys.: Condens. Matter, 9, (1997); Aizawa T., Souda R., Ishizawa Y., Hirano H., Yamada T., Tanaka K., Oshima C., Surf. Sci, 237, (1990); Gall N.R., Rut'kov E.V., Tontegode A.Y., Int. J. Mod. Phys. B, 11, (1997); Preobrajenski A.B., Ng M.L., Vinogradov A.S., Martensson N., Phys. Rev. B, 78, (2008); Paffet M.T., Simonson R.J., Papin P., Paine R.T., Surf. Sci, 232, (1990)…	A. B. Preobrajenski; MAX-lab, Lund UniVersity, 22100 Lund, Sweden; email: alexeip@maxlab.lu.se								15306984			19492822	English	Nano Lett.	Article	Final		Scopus	2-s2.0-67650376603
Li Y.; Hussain T.; De Sarkar A.; Ahuja R.	Li, Yunguo (55588581000); Hussain, Tanveer (57150209800); De Sarkar, Abir (6602597496); Ahuja, Rajeev (57203048243)	55588581000; 57150209800; 6602597496; 57203048243	Hydrogen storage in polylithiated BC3 monolayer sheet	2013	Solid State Communications	170			39	43	4	32	10.1016/j.ssc.2013.07.016	https://www.scopus.com/inward/record.uri?eid=2-s2.0-84884834554&doi=10.1016%2fj.ssc.2013.07.016&partnerID=40&md5=d9b5b4657e9f98bb336d2f55918807bb	Applied Material Physics, Department of Materials Science and Engineering, Royal Institute of Technology (KTH), S-100 44 Stockholm, Sweden; Condensed Matter Theory Group, Department of Physics and Astronomy, Uppsala University, 751 20 Uppsala, Box 516, Sweden; Department of Physics, Central University of Rajasthan, Bandarsindri, Rajasthan 305801, NH-8, India	Li Y., Applied Material Physics, Department of Materials Science and Engineering, Royal Institute of Technology (KTH), S-100 44 Stockholm, Sweden, Condensed Matter Theory Group, Department of Physics and Astronomy, Uppsala University, 751 20 Uppsala, Box 516, Sweden; Hussain T., Condensed Matter Theory Group, Department of Physics and Astronomy, Uppsala University, 751 20 Uppsala, Box 516, Sweden…	We perform a detailed study on the stability, electronic structure and hydrogen storage capacity of polylithiated (CLi3 functionalized) boron carbide (BC3) monolayer sheet using first-principles calculations. The binding of the CLi3 radical to the boron carbide (BC3) monolayer sheet is found to be large enough to ensure its uniform distribution without any clustering. The structural stability has…	A. Nanosheet; B. Polylithiation; C. Solid state surfaces; D. Hydrogen storage	Boron; Boron carbide; Calculations; Electronic structure; Hydrogen storage; Molecular dynamics; Stability; Adsorption/desorption; Average binding energy; B. Polylithiation; First-principles calculation; Hydrogen storage capacities; Solid-state surface; Structural stabilities; Uniform distribution; Monolayers					Wenner-Gren Stiftelserna/Foundation; Carl Tryggers Stiftelse för Vetenskaplig Forskning; Vetenskapsrådet, VR; Energimyndigheten	We would like to acknowledge the Swedish Energy Agency, Swedish Research Council (VR) and Carl Tryggers Stiftelse för Vetenskaplig Forskning for financial support. Yunguo Li also thanks to Chinese Scholarship Council (CSC). SNIC and UPPMAX are acknowledged for providing computing time. Abir De Sarkar acknowledges with gratitude postdoctoral fellowship from the Wenner-Gren Stiftelserna/Foundation.	Schlapbach L., Nature, 460, pp. 809-811, (2009); Jena P., J. Phys. Chem. Lett., 2, pp. 206-211, (2011); Satyapal S., Petrovic J., Read C., Thomas G., Ordaz G., Catal. Today, 120, pp. 246-256, (2007); Lee H., Ihm J., Cohen M.L., Louie S.G., Phys. Rev. B, 80, pp. 115412-115416, (2009); Meng S., Kaxiras E., Zhang Z., Nano Lett., 7, pp. 663-667, (2007); Shevlin S.A., Guo Z.X., J. Phys. Chem. C, 112, …	Y. Li; Applied Material Physics, Department of Materials Science and Engineering, Royal Institute of Technology (KTH), S-100 44 Stockholm, Sweden; email: Yunguo@kth.se		Elsevier Ltd						00381098		SSCOA		English	Solid State Commun	Article	Final		Scopus	2-s2.0-84884834554
Kong X.; Sun Z.; Chen Q.	Kong, Xiangkai (37104324500); Sun, Zhiyuan (55201703400); Chen, Qianwang (7406332695)	37104324500; 55201703400; 7406332695	The positive influence of boron-doped graphene for its supported Au clusters: Enhancement of SERS and oxygen molecule adsorption	2012	Physical Chemistry Chemical Physics	14	39		13564	13568	4	20	10.1039/c2cp42297b	https://www.scopus.com/inward/record.uri?eid=2-s2.0-84866696823&doi=10.1039%2fc2cp42297b&partnerID=40&md5=071ffc91e3844442025affe0b221b371	Hefei National Laboratory for Physical Sciences at Microscale, Department of Materials Science and Engineering, University of Science and Technology of China, Hefei, China; Hefei Institutes of Physical Sciences, Chinese Academy of Sciences, China	Kong X., Hefei National Laboratory for Physical Sciences at Microscale, Department of Materials Science and Engineering, University of Science and Technology of China, Hefei, China; Sun Z., Hefei National Laboratory for Physical Sciences at Microscale, Department of Materials Science and Engineering, University of Science and Technology of China, Hefei, China; Chen Q., Hefei National Laboratory f…	The interactions between Au clusters and graphene sheets with and without doping have been studied systematically. It is found that B-doped graphene is a good support for Au clusters, not only because of the charge transfer from the graphene sheet to its supported Au clusters, but also due to its stronger interaction at the interface resulting from the doped B atom, which will facilitate more ele…									Novoselov K.S., Geim A.K., Morozov S.V., Jiang D., Katsnelson M.I., Grigorieva I.V., Nature, 438, (2005); Novoselov K.S., Jiang Z., Zhang Y., Morozov S.V., Stormer H.L., Zeitler U., Science, 315, (2007); Novoselov K.S., Geim A.K., Morozov S.V., Jiang D., Zhang Y., Dubonos S.V., Grigorieva I.V., Firsov A.A., Science, 306, (2004); Zhou X.H., Huang Y., Chen X.S., Lu W., J. Phys. Chem. C, 116, (2012)…	Q. Chen; Hefei National Laboratory for Physical Sciences at Microscale, Department of Materials Science and Engineering, University of Science and Technology of China, Hefei, China; email: cqw@ustc.edu.cn								14639076		PPCPF		English	Phys. Chem. Chem. Phys.	Article	Final		Scopus	2-s2.0-84866696823
Anota E.C.; Juárez A.R.; Castro M.; Cocoletzi H.H.	Anota, Ernesto Chigo (8241028500); Juárez, Alejandro Rodríguez (55331765600); Castro, Miguel (16738293400); Cocoletzi, Heriberto Hernández (23976264100)	8241028500; 55331765600; 16738293400; 23976264100	A density functional theory analysis for the adsorption of the amine group on graphene and boron nitride nanosheets	2013	Journal of Molecular Modeling	19	1		321	328	7	61	10.1007/s00894-012-1539-4	https://www.scopus.com/inward/record.uri?eid=2-s2.0-84872286079&doi=10.1007%2fs00894-012-1539-4&partnerID=40&md5=8fc44c092d1f481add1ec1ac294b0d75	Facultad de Ingeniería Química, Benemérita Universidad Autónoma de Puebla, C. P. 72570, Puebla, C.U. San Manuel, Mexico; Instituto de Física Luís Rivera Terrazas, Benemérita Universidad Autónoma de Puebla, Puebla 72570, Apartado Postal J-48, Mexico; Departamento de Física y Química Teórica, DEPg-Facultad de Química, Universidad Nacional Autónoma de México, Mexico, DF C.P. 04510, Mexico	Anota E.C., Facultad de Ingeniería Química, Benemérita Universidad Autónoma de Puebla, C. P. 72570, Puebla, C.U. San Manuel, Mexico; Juárez A.R., Instituto de Física Luís Rivera Terrazas, Benemérita Universidad Autónoma de Puebla, Puebla 72570, Apartado Postal J-48, Mexico; Castro M., Departamento de Física y Química Teórica, DEPg-Facultad de Química, Universidad Nacional Autónoma de México, Mexi…	In this paper first principles total energy calculations to study the adsorption of amine group (NH2) on graphene (G) and boron nitride (hBN) nanosheets are developed; the density functional theory, within the local density approximation and Perdew-Wang functional was employed. The sheets were modeled with a sufficiently proved CnHm-like cluster with armchair edge. The optimized geometry was obta…	Amine; Boron nitride; CnHm clusters; DFT theory; Graphene	amine; boron nitride nanotube; carbon; graphene; adsorption; article; calculation; chemical bond; chemical structure; density functional theory; energy; geometry; priority journal		carbon, 7440-44-0			Consejo Nacional de Ciencia y Tecnología-México, (83982); Cuerpo Académico Ingeniería en Materiales, (BUAP-CA-177); Vicerrectoría de Investigación y Estudios de Posgrado, Benemérita Universidad Autónoma de Puebla, VIEP, BUAP, (CHAE-ING12-G)	This work was partially supported by projects: Vicerrectoria de Investigación y Estudios de Posgrado-Benemérita Universidad Autónoma de Puebla (CHAE-ING12-G), Cuerpo Académico Ingeniería en Materiales (BUAP-CA-177) and Consejo Nacional de Ciencia y Tecnología-México (No. 83982).	Novoselov K.S., Geim A.K., Morozov S.V., Jiang D., Zhang Y., Dubonos S.V., Grigorieva I.V., Firsov A.A., Science, 306, pp. 666-669, (2004); Novoselov K.S., Jiang D., Schedin F., Booth T.J., Khotkevich V.V., Morozov S.V., Geim A.K., Proc Natl Acad Sci USA, 102, pp. 10451-10453, (2005); Lin Y.M., Valdes Garcia A., Han S.J., Farmer D.B., Meric I., Sun Y., Wu Y., Dimitrakopoulos C., Grill A., Avouris…	E.C. Anota; Facultad de Ingeniería Química, Benemérita Universidad Autónoma de Puebla, C. P. 72570, Puebla, C.U. San Manuel, Mexico; email: echigoa@yahoo.es								09485023		JMMOF		English	J. Mol. Model.	Article	Final		Scopus	2-s2.0-84872286079
Ray A.; Nori R.; Bhatt P.; Lodha S.; Pinto R.; Rao V.R.; Jomard F.; Neumann-Spallart M.	Ray, Ashok (57202771757); Nori, Rajashree (56108875400); Bhatt, Piyush (55915881600); Lodha, Saurabh (7005297186); Pinto, Richard (58723359300); Rao, Valipe Ramgopal (7402899220); Jomard, François (55170512600); Neumann-Spallart, Michael (6701818161)	57202771757; 56108875400; 55915881600; 7005297186; 58723359300; 7402899220; 55170512600; 6701818161	Optimization of a plasma immersion ion implantation process for shallow junctions in silicon	2014	Journal of Vacuum Science and Technology A: Vacuum, Surfaces and Films	32	6	061302				8	10.1116/1.4896756	https://www.scopus.com/inward/record.uri?eid=2-s2.0-84907888683&doi=10.1116%2f1.4896756&partnerID=40&md5=f99bc31ae8f9c51626c7430ce4267fbf	Department of Electrical Engineering, Indian Institute of Technology Bombay, Mumbai, 400076, India; Groupe d'Étude de la Matière Condensée, C.N.R.S., Université de Versailles-St.Quentin, 45, Avenue des États-Unis, Versailles Cedex, 78035, France	Ray A., Department of Electrical Engineering, Indian Institute of Technology Bombay, Mumbai, 400076, India; Nori R., Department of Electrical Engineering, Indian Institute of Technology Bombay, Mumbai, 400076, India; Bhatt P., Department of Electrical Engineering, Indian Institute of Technology Bombay, Mumbai, 400076, India; Lodha S., Department of Electrical Engineering, Indian Institute of Tech…	A plasma immersion ion implantation (PIII) process has been developed for realizing shallow doping profiles of phosphorus and boron in silicon using an in-house built dual chamber cluster tool. High Si etch rates observed in a 5% PH3 in H2 plasma have been ascribed to high concentration of H(±) radicals. Therefore, subsequent work was carried out with 5% PH3 in He, leading to much smaller etch ra…		Plasma immersion ion implantation; Shallow junction							Ensinger W., Mater. Sci. Eng., A, 253, (1998); Handbook of Plasma Immersion Ion Implantation and Deposition, (2000); Chu P.K., Qin S., Chan C., Cheung N.W., Larson L.A., Mater. Sci. Eng.: Rep., 17, (1996); Jones E.C., Cheung N.W., Nucl. Instrum. Methods Phys. Res. B, 121, (1997); Pinter I., Et al., Appl. Surf. Sci., 138-139, (1999); Chu P.K., J. Vac. Sci. Technol., B, 22, (2004); Qin S., Bradley …			AVS Science and Technology Society						07342101		JVTAD		English	J. Vac. Sci. Technol. A Vac. Surf. Films	Article	Final		Scopus	2-s2.0-84907888683
Garg A.; Vijayaraghavan V.; Lam J.S.L.; Singru P.M.; Gao L.	Garg, A. (55482431700); Vijayaraghavan, V. (56338863200); Lam, Jasmine Siu Lee (8899065900); Singru, Pravin M. (15723977000); Gao, Liang (56406738100)	55482431700; 56338863200; 8899065900; 15723977000; 56406738100	A molecular simulation based computational intelligence study of a nano-machining process with implications on its environmental performance	2015	Swarm and Evolutionary Computation	21			54	63	9	30	10.1016/j.swevo.2015.01.001	https://www.scopus.com/inward/record.uri?eid=2-s2.0-84925245177&doi=10.1016%2fj.swevo.2015.01.001&partnerID=40&md5=be8d82f7bbde349b9ff406c8b6d0541e	School of Civil and Environmental Engineering, Nanyang Technological University, 50 Nanyang Avenue, Singapore, 639798, Singapore; School of Mechanical and Aerospace Engineering, Nanyang Technological University, 50 Nanyang Avenue, Singapore, 639798, Singapore; Department of Mechanical Engineering, Birla Institute of Technology and Science, K.K. Birla Goa Campus, Zuarinagar, Goa, 403726, India; St…	Garg A., School of Civil and Environmental Engineering, Nanyang Technological University, 50 Nanyang Avenue, Singapore, 639798, Singapore; Vijayaraghavan V., School of Mechanical and Aerospace Engineering, Nanyang Technological University, 50 Nanyang Avenue, Singapore, 639798, Singapore; Lam J.S.L., School of Civil and Environmental Engineering, Nanyang Technological University, 50 Nanyang Avenue…	Determining the optimum input parameter settings (temperature, rotational velocity and feed rate) in optimizing the properties (strength and time) of the nano-drilling process can result in an improvement in its environmental performance. This is because the rotational velocity is an essential component of power consumption during drilling and therefore by determining its appropriate value requir…	Boron nitride sheets; Computational intelligence; Materials nano-machining; Nano-drilling	Artificial intelligence; Boron nitride; Computational chemistry; Environmental management; Genetic algorithms; Genetic programming; III-V semiconductors; Intelligent computing; Machining; Molecular dynamics; Nanotechnology; Nitrides; Velocity; Boron nitride nanosheets; Boron nitride sheets; Environmental performance; Molecular simulations; Nanomachining; Parametric -analysis; Rotational velocity;…					Nanyang Technological University, NTU, (M060030008); Nanyang Technological University, NTU	The study was supported by funding from Nanyang Technological University , M060030008 .	Kuram E., Ozcelik B., Bayramoglu M., Demirbas E., Simsek B.T., Optimization of cutting fluids and cutting parameters during end milling by using D-optimal design of experiments, J. Clean. Prod., 42, pp. 159-166, (2013); Bhushan R.K., Optimization of cutting parameters for minimizing power consumption and maximizing tool life during machining of Al alloy SiC particle composites, J. Clean. Prod., 3…	J.S.L. Lam; School of Civil and Environmental Engineering, Nanyang Technological University, Singapore, 50 Nanyang Avenue, 639798, Singapore; email: SLLam@ntu.edu.sg		Elsevier B.V.						22106502				English	Swarm Evol. Comput.	Article	Final		Scopus	2-s2.0-84925245177
Xu D.; Liu Y.-J.; Zhao J.-X.; Cai Q.-H.; Wang X.-Z.	Xu, Duo (57198944347); Liu, Yue-Jie (55455925300); Zhao, Jing-Xiang (8347949800); Cai, Qing-Hai (8852761200); Wang, Xuan-Zhang (7501868235)	57198944347; 55455925300; 8347949800; 8852761200; 7501868235	Theoretical study of the deposition of Pt clusters on defective hexagonal boron nitride (h-BN) sheets: Morphologies, electronic structures, and interactions with O	2014	Journal of Physical Chemistry C	118	17		8868	8876	8	46	10.1021/jp4087943	https://www.scopus.com/inward/record.uri?eid=2-s2.0-84899802954&doi=10.1021%2fjp4087943&partnerID=40&md5=d512c13903f1eaed71754700ac20226b	Key Laboratory of Photonic and Electronic Bandgap Materials, Ministry of Education, Harbin Normal University, Harbin, 150025, China	Xu D., Key Laboratory of Photonic and Electronic Bandgap Materials, Ministry of Education, Harbin Normal University, Harbin, 150025, China; Liu Y.-J., Key Laboratory of Photonic and Electronic Bandgap Materials, Ministry of Education, Harbin Normal University, Harbin, 150025, China; Zhao J.-X., Key Laboratory of Photonic and Electronic Bandgap Materials, Ministry of Education, Harbin Normal Unive…	Recent studies have shown that two-dimensional nanomaterials can serve as excellent candidates for the support of metal nanoparticles, thus rendering them to have potential applications for developing novel electrocatalysts in the oxygen reduction reaction (ORR). In this work, by performing density functional theory calculations, we investigate the structural and electronic properties of Pt clust…		Catalyst activity; Electrocatalysts; Electrolytic reduction; Electronic properties; Electronic structure; Platinum; Point defects; Vacancies; Adsorption energies; Catalytic performance; Electrocatalytic activity; Hexagonal boron nitride (h-BN); Interfacial interaction; Oxygen reduction reaction; Structural and electronic properties; Theoretical study; Boron nitride					National Natural Science Foundation of China, (11074061, 21203048)		Katsnelson M.I., Graphene: Carbon in Two Dimensions, Mater. Today, 10, pp. 20-27, (2007); Geim A.K., Novoselov K.S., The Rise of Graphene, Nat. Mater., 6, pp. 183-191, (2007); Neto A.H.C., Guinea F., Peres N.M.R., Novoselov K.S., Geim A.K., The Electronic Properties of Graphene, Rev. Mod. Phys., 81, pp. 109-162, (2009); Geim A.K., Graphene: Status and Prospects, Science, 324, pp. 1530-1534, (2009…	J.-X. Zhao; Key Laboratory of Photonic and Electronic Bandgap Materials, Ministry of Education, Harbin Normal University, Harbin, 150025, China; email: xjz_hmily@163.com		American Chemical Society						19327447				English	J. Phys. Chem. C	Article	Final		Scopus	2-s2.0-84899802954
Khazaei M.; Bahramy M.S.; Venkataramanan N.S.; Mizuseki H.; Kawazoe Y.	Khazaei, Mohammad (55437870500); Bahramy, Mohammad Saeed (12644937200); Venkataramanan, Natarajan Sathiyamoorthy (6603651939); Mizuseki, Hiroshi (7007024371); Kawazoe, Yoshiyuki (57208764411)	55437870500; 12644937200; 6603651939; 7007024371; 57208764411	Chemical engineering of prehydrogenated C and BN-sheets by Li: Application in hydrogen storage	2009	Journal of Applied Physics	106	9	094303				47	10.1063/1.3247342	https://www.scopus.com/inward/record.uri?eid=2-s2.0-70450242631&doi=10.1063%2f1.3247342&partnerID=40&md5=e636e17c3fcea0c6bb97a85c2a6094c3	Institute for Materials Research, Tohoku University, Sendai 980-8577, Japan	Khazaei M., Institute for Materials Research, Tohoku University, Sendai 980-8577, Japan; Bahramy M.S., Institute for Materials Research, Tohoku University, Sendai 980-8577, Japan; Venkataramanan N.S., Institute for Materials Research, Tohoku University, Sendai 980-8577, Japan; Mizuseki H., Institute for Materials Research, Tohoku University, Sendai 980-8577, Japan; Kawazoe Y., Institute for Mater…	Our first-principles calculations show that if the hydrogen atoms on one of the faces of a graphane sheet (prehydrogenated graphene) are substituted with Li atoms, the resulting monolayer attains a good hydrogen storage capacity of around 3.8 wt % close to the revised Department of Energy (DOE) target. It is observed that Li atoms are strongly hybridized with the monolayer and donate their electr…		Atoms; Binding energy; Binding sites; Boron; Boron nitride; Electric fields; Graphite; Hydrogen; Monolayers; Nitrides; Nuclear energy; Potential energy; Structural metals; Bulk structure; Cohesive energies; Department of Energy; Doping concentration; Electrostatic interactions; First-principles calculation; Graphenes; High temperature; Hydrogen atoms; Hydrogen molecule; Hydrogen storage capacitie…					New Energy and Industrial Technology Development Organization, NEDO	The authors sincerely thank the crew of the Center for Computational Materials Science of Institute for Materials Research, Tohoku University, for their continuous support of supercomputing facilities. The authors are also grateful to Professor R. V. Belosludov for his helpful comments. M.K., N.S.V., and H.M. acknowledge their funding from the New Energy and Industrial Technology Development Orga…	Elias D.C., Nair R.R., Mohiuddin T.M.G., Morozov S.V., Blake P., Halsall M.P., Ferrari A.C., Boukhvalov D.W., Katsnelson M.I., Geim A.K., Novoselov K.S., Science, 323, (2009); Singh A.K., Yakobson B.I., Nano Lett., 9, (2009); Tanskanen J.T., Linnolahti M., Karttunen A.J., Pakkanen T.A., J. Phys. Chem. C, 113, (2009); Tanskanen J.T., Linnolahti M., Karttunen A.J., Pakkanen T.A., J. Phys. Chem. C, …	M. Khazaei; Institute for Materials Research, Tohoku University, Sendai 980-8577, Japan; email: khazaei@imr.edu								00218979		JAPIA		English	J Appl Phys	Article	Final		Scopus	2-s2.0-70450242631
Kimura S.; Ota K.; Hasumi M.; Suzuki A.; Ushijima M.; Sameshima T.	Kimura, Shunsuke (56939693200); Ota, Kosuke (57190009911); Hasumi, Masahiko (36784774800); Suzuki, Ayuta (37662390900); Ushijima, Mitsuru (26434458600); Sameshima, Toshiyuki (7102070473)	56939693200; 57190009911; 36784774800; 37662390900; 26434458600; 7102070473	Crystallization and activation of silicon by microwave rapid annealing	2016	Applied Physics A: Materials Science and Processing	122	7	695				8	10.1007/s00339-016-0220-7	https://www.scopus.com/inward/record.uri?eid=2-s2.0-84976351667&doi=10.1007%2fs00339-016-0220-7&partnerID=40&md5=8ad106aeeb779514aa9c0cd73d68236b	Tokyo University of Agriculture and Technology, 2-24-16, Naka-cho, Koganei, 184-8588, Tokyo, Japan; Tokyo Electron Limited, Akasaka, Minato-ku, 107-6325, Tokyo, Japan	Kimura S., Tokyo University of Agriculture and Technology, 2-24-16, Naka-cho, Koganei, 184-8588, Tokyo, Japan; Ota K., Tokyo University of Agriculture and Technology, 2-24-16, Naka-cho, Koganei, 184-8588, Tokyo, Japan; Hasumi M., Tokyo University of Agriculture and Technology, 2-24-16, Naka-cho, Koganei, 184-8588, Tokyo, Japan; Suzuki A., Tokyo Electron Limited, Akasaka, Minato-ku, 107-6325, Toky…	A combination of the carbon-powder absorber with microwave irradiation is proposed as a rapid heat method. 2-¼m-diameter carbon powders with a packing density of 0.08 effectively absorbed 2.45 GHz 1000-W-microwave and heated themselves to 1163 °C for 26 s. The present heat treatment recrystallized n-type crystalline silicon surfaces implanted with 1.0 × 10 15-cm - 2-boron and phosphorus atoms wit…		Chemical activation; Crystalline materials; Heat treatment; Ion implantation; Irradiation; Metallic films; Microwave heating; Microwaves; Silicon; Silicon solar cells; Thin films; Carrier generation; Cluster structure; Crystalline silicon surfaces; Effective lifetime; Electrical current; Sheet Resistivity; Silicon thin film; Thick silicon films; Microwave irradiation					Sameken Co., Ltd.; Japan Society for the Promotion of Science, JSPS, (16K06255); Ministry of Education, Culture, Sports, Science and Technology, MEXT; Japan Science and Technology Agency, JST, (AS2621088J)	This work was partly supported by Grants-in-Aid for Scientific Research C (No. 25420282) from the Ministry of Education, Culture, Sports, Science and Technology of Japan, Japan Science and Technology Agency A-STEP (No. AS2621088J), and Sameken Co., Ltd.	Hasumi M., Nakamura T., Yoshidomi S., Sameshima T., Jpn. J. Appl. Phys., 53, (2014); Nakamura T., Yoshidomi S., Hasumi M., Sameshima T., Mizuno T., Mater. Res. Soc. Symp. Proc., 1666, (2014); Hilton Fukuoka Sea Hawk, Japan, pp. 24-27, (2013); Sameshima T., Motoki T., Yasuda K., Nakamura T., Hasumi M., Mizuno T., Jpn. J. Appl. Phys., 54, (2015); Kimura S., Hasumi M., Ota K., Sameshima T., Internat…	T. Sameshima; Tokyo University of Agriculture and Technology, Koganei, 2-24-16, Naka-cho, 184-8588, Japan; email: tsamesim@cc.tuat.ac.jp		Springer Verlag						09478396		APAMF		English	Appl Phys A	Article	Final		Scopus	2-s2.0-84976351667
Pawlak B.J.; Surdeanu R.; Colombeau B.; Smith A.J.; Cowern N.E.B.; Lindsay R.; Vandervorst W.; Brijs B.; Richard O.; Cristiano F.	Pawlak, B.J. (23486469700); Surdeanu, R. (6603071158); Colombeau, B. (7004708805); Smith, A.J. (57198626638); Cowern, N.E.B. (7007070601); Lindsay, R. (7402182869); Vandervorst, W. (56962720200); Brijs, B. (7003964915); Richard, O. (7006922383); Cristiano, F. (7005704430)	23486469700; 6603071158; 7004708805; 57198626638; 7007070601; 7402182869; 56962720200; 7003964915; 7006922383; 7005704430	Evidence on the mechanism of boron deactivation in Ge-preamorphized ultrashallow junctions	2004	Applied Physics Letters	84	12		2055	2057	2	111	10.1063/1.1682697	https://www.scopus.com/inward/record.uri?eid=2-s2.0-11144354575&doi=10.1063%2f1.1682697&partnerID=40&md5=299d4baf698ac3d97a6125e1f36c9e8a	Philips Research Leuven, 3001 Leuven, Kapeldreef 75, Belgium; Advanced Technology Institute, University of Surrey, Guildford, Surrey, GU2 7XH, United Kingdom; Imec, 3001 Leuven, Kapeldreef 75, Belgium; Ion Implantation Group, CEMES, LAAS-CNRS, 31077 Toulouse, 7 av. du Col. Roche, France	Pawlak B.J., Philips Research Leuven, 3001 Leuven, Kapeldreef 75, Belgium; Surdeanu R., Philips Research Leuven, 3001 Leuven, Kapeldreef 75, Belgium; Colombeau B., Advanced Technology Institute, University of Surrey, Guildford, Surrey, GU2 7XH, United Kingdom; Smith A.J., Advanced Technology Institute, University of Surrey, Guildford, Surrey, GU2 7XH, United Kingdom; Cowern N.E.B., Advanced Techn…	The thermal stability of boron doped junctions formed by Ge preamorphization and solid phase epitaxial regrowth were investigated. Isochronal annealing and characterization by sheet resistance, secondary-ion mass spectrometry, and spreading resistance measurements were used to extract detailed information on the thermal stability. Using a model of self-interstitial defect evolution from clusters …		Amorphization; Annealing; Backscattering; Computer simulation; Electric resistance; Epitaxial growth; Secondary ion mass spectrometry; Semiconducting boron; Semiconductor doping; Thermodynamic stability; Preamorphization; Transient enhanced diffusion (TED); Semiconductor junctions							The International Technology Roadmap for Semiconductors, (2001); Agarwal A., Gossmann H.J., Eaglesham D.J., Herner S.B., Fiory A.T., Haynes T.E., Appl. Phys. Lett., 74, (1999); Cowern N.E.B., Theunissen M.I.J., Roozeboom F., Van Berkum J.G.M., Appl. Phys. Lett., 75, (1999); Cowern N.E.B., Van de Walle G.F.A., Zalm P.C., Vandenhoudt D.W.E., Appl. Phys. Lett., 65, (1994); Stolk P.A., Gossmann H.-J.…	B.J. Pawlak; Philips Research Leuven, 3001 Leuven, Kapeldreef 75, Belgium; email: bartek.pawlak@philips.com								00036951		APPLA		English	Appl Phys Lett	Article	Final		Scopus	2-s2.0-11144354575
Strout D.L.	Strout, Douglas L. (6701681541)	6701681541	Structure and stability of boron nitrides: Isomers of B12N12	2000	Journal of Physical Chemistry A	104	15		3364	3366	2	229	10.1021/jp994129a	https://www.scopus.com/inward/record.uri?eid=2-s2.0-0033732493&doi=10.1021%2fjp994129a&partnerID=40&md5=8751b765df54532d460db6b10955c38e	Department of Physical Sciences, Alabama State University, Montgomery, AL 36101, 915 South Jackson, United States	Strout D.L., Department of Physical Sciences, Alabama State University, Montgomery, AL 36101, 915 South Jackson, United States	A number of recent studies have explored the energetics of intermediate-sized clusters, such as small fullerenes. For example, the isomer energies of C20 have proven difficult to ascertain as different theoretical methods give widely varying results. For cluster sizes around 20-30 atoms, it is not immediately clear whether a monocyclic, graphitic, or fullerene structure is energetically preferred…		Fullerenes; Isomers; Molecular structure; Optimization; Probability density function; Boron nitrides; Hartree-Fock theory; Boron compounds							Von Helden G., Hsu M.-T., Gotts N., Bowers M.T., J. Phys. Chem., 97, (1993); Parasuk V., Almlof J., Chem. Phys. Lett., 184, (1991); Feyereisen M., Gutowski M., Simons J., Almlof J., J. Chem. Phys., 96, (1992); Raghavachari K., Strout D.L., Odom G.K., Scuseria G.E., Pople J.A., Johnson B.G., Gill P.M.W., Chem. Phys. Lett., 214, (1993); Taylor P.R., Bylaska E., Weare J.H., Kawai R., Chem. Phys. Let…			American Chemical Society						10895639				English	J. Phys. Chem. A	Article	Final		Scopus	2-s2.0-0033732493
Poon C.H.; See A.; Tan Y.; Zhou M.; Gui D.	Poon, Chyiu Hyia (7202672698); See, Alex (7005561420); Tan, Yunling (22836633400); Zhou, Meisheng (7403506300); Gui, Dong (7004012993)	7202672698; 7005561420; 22836633400; 7403506300; 7004012993	Effect of Germanium preamorphization implant on boron deactivation in silicon following multiple-pulse flash annealing	2007	Electrochemical and Solid-State Letters	10	12		H362	H364	2	5	10.1149/1.2791945	https://www.scopus.com/inward/record.uri?eid=2-s2.0-35348901322&doi=10.1149%2f1.2791945&partnerID=40&md5=ada3ddb8f02b738af7939710262ace41	Chartered Semiconductor Manufacturing, Technology Development Department, Singapore 738406, Singapore; Chartered Semiconductor Manufacturing, Failure Analysis Department, Singapore 738406, Singapore	Poon C.H., Chartered Semiconductor Manufacturing, Technology Development Department, Singapore 738406, Singapore; See A., Chartered Semiconductor Manufacturing, Technology Development Department, Singapore 738406, Singapore; Tan Y., Chartered Semiconductor Manufacturing, Technology Development Department, Singapore 738406, Singapore; Zhou M., Chartered Semiconductor Manufacturing, Technology Deve…	Electrical activation of boron in germanium preamorphized silicon after multiple-pulse flash annealing is studied. As the number of pulses increases, enhanced boron deactivation is observed. This deactivation is attributed to boron precipitation into immobile and electrically inactive clusters due to inefficient removal of end-of-range (EOR) defects with the first pulse. Because subsequent pulses…		Boron; Precipitation (chemical); Sheet resistance; Silicon; Thermal effects; Boron deactivation; Electrical activation; End-of-range (EOR); Flash annealing; Germanium compounds							Pelaz L., Venezia V.C., Gossman H.-J., Gilmer G.H., Fiory A.T., Rafferty C.S., Jaraiz M., Barbolla J., Appl. Phys. Lett., 75, (1999); Gable K.A., Robertson L.S., Jain A., Jones K.S., J. Appl. Phys., 97, (2005); Poon C.H., Cho B.J., Lu Y.F., Bhat M., See A., J. Vac. Sci. Technol. B, 21, (2003); Sharp J.A., Cowern N.E.B., Webb R.P., Kirkby K.J., Giubertoni D., Gennaro S., Bersani M., Foad M.A., Cri…	C.H. Poon; Chartered Semiconductor Manufacturing, Technology Development Department, Singapore 738406, Singapore; email: deborapoon@charteredsemi.com								10990062		ESLEF		English	Electrochem Solid State Letters	Article	Final		Scopus	2-s2.0-35348901322
Miwa R.H.; Martins T.B.; Fazzio A.	Miwa, R.H. (7003958924); Martins, T.B. (56548336700); Fazzio, A. (56276717000)	7003958924; 56548336700; 56276717000	Hydrogen adsorption on boron doped graphene: An ab initio study	2008	Nanotechnology	19	15	155708				102	10.1088/0957-4484/19/15/155708	https://www.scopus.com/inward/record.uri?eid=2-s2.0-42549106930&doi=10.1088%2f0957-4484%2f19%2f15%2f155708&partnerID=40&md5=8b24438b8a1959c43c32e77981dc3d41	Instituto de Física, Universidade Federal de Uberlândia, 38400-902, Uberlândia, MG, Caixa Postal 593, Brazil; Instituto de Física, Universidade de São Paulo, 05315-970, São Paulo, SP, Caixa Postal 66318, Brazil; Centro de Ciências Naturais e Humanas, Universidade Federal Do ABC, CEP 09. 210-170 Santo André, SP, Brazil	Miwa R.H., Instituto de Física, Universidade Federal de Uberlândia, 38400-902, Uberlândia, MG, Caixa Postal 593, Brazil; Martins T.B., Instituto de Física, Universidade de São Paulo, 05315-970, São Paulo, SP, Caixa Postal 66318, Brazil; Fazzio A., Instituto de Física, Universidade de São Paulo, 05315-970, São Paulo, SP, Caixa Postal 66318, Brazil, Centro de Ciências Naturais e Humanas, Universida…	(i) The electronic and structural properties of boron doped graphene sheets, and (ii) the chemisorption processes of hydrogen adatoms on the boron doped graphene sheets have been examined by ab initio total energy calculations. In (i) we find that the structural deformations are very localized around the boron substitutional sites, and in accordance with previous studies (Endo et al 2001 J. Appl.…		Binding sites; Carrier concentration; Hydrogen production; Semiconductor doping; Substitution reactions; boron; hydrogen; ab initio calculation; adsorption; article; chemical bond; density; priority journal; scanning tunneling microscopy; Graphene sheets; Hydrogen adsorption; Substitutional sites; Total energy calculations; Graphite		boron, 7440-42-8; hydrogen, 12385-13-6, 1333-74-0					Novoselov K.S., Geim A.K., Morozov S.V., Jiang D., Katsnelson M.I., Grigoreva V., Dubonos S.V., Firsov A.A., Nature, 438, 7065, (2005); Meyer J.C., Geim A.K., Katsnelson M.I., Novoselov K.S., Booth T.J., Roth S., Nature, 446, 7131, (2007); Ohta T., Bostwick A., Seyller T., Horn K., Rotenberg E., Science, 313, 5789, (2006); Schlapbach L., Zuttel A., Nature, 414, 6861, (2001); Patchkovskii S., Tse …									13616528		NNOTE		English	Nanotechnology	Article	Final	All Open Access; Green Open Access	Scopus	2-s2.0-42549106930
Ziebarth R.P.; Corbett J.D.	Ziebarth, Robin P. (6602538994); Corbett, John D. (7402399517)	6602538994; 7402399517	New Layered Phases Achieved with Centered Zirconium Chloride Clusters. The Stoichiometry Zr6Cl16	1989	Inorganic Chemistry	28	4		626	631	5	35	10.1021/ic00303a003	https://www.scopus.com/inward/record.uri?eid=2-s2.0-0001312647&doi=10.1021%2fic00303a003&partnerID=40&md5=dc81eb08efecc6de88e1b5a79db9e739	Department of Chemistry, Iowa State University, Ames, Iowa 50011, United States	Ziebarth R.P., Department of Chemistry, Iowa State University, Ames, Iowa 50011, United States; Corbett J.D., Department of Chemistry, Iowa State University, Ames, Iowa 50011, United States	The phase Na4Zr6Cl16Be is obtained in quantitative yield from the reaction of Zr powder, ZrCl4, NaCl, and Be flakes in a sealed Ta container at 800 °C. A different, isostructural group of phases Cs3Zr6CI16C, Cs3Zr6Cl16B, and Cs4Zr6Cl16Be were similarly obtained in ~90% yield from analogous reactions with CsCl, graphite, amorphous boron, etc.; reasonable yields of the first two occurred only when …									Schafer H., Schnering H.G., Angew Chem., 76, (1964); Wells A.F., Structural Inorganic Chemistry, pp. 432-437, (1984); Bauer D., von Schnering H.G., Z. Anorg. Allg. Chem., 361, (1968); Simon A., von Schnering H.G., Whrle H., Schafer H., Z. Anorg. Allg. Chem., 339, (1965); Corbett J.D., Daake R.L., Poeppelmeier K.R., Guthrie D.H., J. Am. Chem. Soc., 100, (1978); Ziebarth R.P., Corbett J.D., J. Am. …									00201669				English	Inorg. Chem.	Article	Final		Scopus	2-s2.0-0001312647
Bai H.; Chen Q.; Miao C.-Q.; Mu Y.-W.; Wu Y.-B.; Lu H.-G.; Zhai H.-J.; Li S.-D.	Bai, Hui (59839711400); Chen, Qiang (55566354000); Miao, Chang-Qing (56030657300); Mu, Yue-Wen (26027156100); Wu, Yan-Bo (8316197000); Lu, Hai-Gang (21735049200); Zhai, Hua-Jin (7202968342); Li, Si-Dian (25121044900)	59839711400; 55566354000; 56030657300; 26027156100; 8316197000; 21735049200; 7202968342; 25121044900	Ribbon aromaticity in double-chain planar BnH2 2- and Li2BnH2 nanoribbon clusters up to n = 22: Lithiated boron dihydride analogues of polyenes	2013	Physical Chemistry Chemical Physics	15	43		18872	18880	8	36	10.1039/c3cp53761g	https://www.scopus.com/inward/record.uri?eid=2-s2.0-84886905310&doi=10.1039%2fc3cp53761g&partnerID=40&md5=4baa9b136bb941477f740b4783adc6fe	Institute of Molecular Science, Shanxi University, Taiyuan 030006, China; Institute of Materials Science, Department of Chemistry, Xinzhou Teachers' University, Xinzhou 034000 Shanxi, China	Bai H., Institute of Molecular Science, Shanxi University, Taiyuan 030006, China; Chen Q., Institute of Molecular Science, Shanxi University, Taiyuan 030006, China; Miao C.-Q., Institute of Materials Science, Department of Chemistry, Xinzhou Teachers' University, Xinzhou 034000 Shanxi, China; Mu Y.-W., Institute of Molecular Science, Shanxi University, Taiyuan 030006, China; Wu Y.-B., Institute o…	We report an extensive density-functional theory and coupled-cluster CCSD(T) study on boron dihydride dianion clusters BnH 22- (n = 6-22) and their dilithiated Li2B nH20/- salt complexes. Double-chain (DC) planar nanoribbon structures are confirmed as the global minima for the B nH22- (n = 6-22) clusters. Charging proves to be an effective mechanism to stabilize and extend the DC planar nanostruc…									Alexandrova A.N., Boldyrev A.I., Zhai H.J., Wang L.S., Coord. Chem. Rev., 250, pp. 2811-2866, (2006); Yu. Zubarev D., Boldyrev A.I., J. Comput. Chem., 28, pp. 251-268, (2007); Boustani I., Phys. Rev. B: Condens. Matter, 55, pp. 16426-16438, (1997); Fowler J.E., Ugalde J.M., J. Phys. Chem. A, 104, pp. 397-403, (2000); Aihara J.I., Kanno H., Ishida T., J. Am. Chem. Soc., 127, pp. 13324-13330, (2005…	H.-J. Zhai; Institute of Molecular Science, Shanxi University, Taiyuan 030006, China; email: hj.zhai@sxu.edu.cn								14639076		PPCPF		English	Phys. Chem. Chem. Phys.	Article	Final		Scopus	2-s2.0-84886905310
Li W.-L.; Chen Q.; Tian W.-J.; Bai H.; Zhao Y.-F.; Hu H.-S.; Li J.; Zhai H.-J.; Li S.-D.; Wang L.-S.	Li, Wei-Li (37113622100); Chen, Qiang (55566354000); Tian, Wen-Juan (55986622400); Bai, Hui (59839711400); Zhao, Ya-Fan (35744292100); Hu, Han-Shi (57205067649); Li, Jun (57203736918); Zhai, Hua-Jin (7202968342); Li, Si-Dian (25121044900); Wang, Lai-Sheng (9734378000)	37113622100; 55566354000; 55986622400; 59839711400; 35744292100; 57205067649; 57203736918; 7202968342; 25121044900; 9734378000	The B35 cluster with a double-hexagonal vacancy: A new and more flexible structural motif for borophene	2014	Journal of the American Chemical Society	136	35		12257	12260	3	333	10.1021/ja507235s	https://www.scopus.com/inward/record.uri?eid=2-s2.0-84906875671&doi=10.1021%2fja507235s&partnerID=40&md5=5a5a23e6b5fe3c085b2d77989c49f1ca	Department of Chemistry, Brown University, Providence, RI 02912, United States; Nanocluster Laboratory, Institute of Molecular Science, Shanxi University, Taiyuan 030006, China; Department of Chemistry, Key Laboratory of Organic Optoelectronics and Molecular Engineering of Ministry of Education, Tsinghua University, Beijing 100084, China	Li W.-L., Department of Chemistry, Brown University, Providence, RI 02912, United States; Chen Q., Nanocluster Laboratory, Institute of Molecular Science, Shanxi University, Taiyuan 030006, China; Tian W.-J., Nanocluster Laboratory, Institute of Molecular Science, Shanxi University, Taiyuan 030006, China; Bai H., Nanocluster Laboratory, Institute of Molecular Science, Shanxi University, Taiyuan 0…	Elemental boron is electron-deficient and cannot form graphene-like structures. Instead, triangular boron lattices with hexagonal vacancies have been predicted to be stable. A recent experimental and computational study showed that the B36 cluster has a planar C6v structure with a central hexagonal hole, providing the first experimental evidence for the viability of atom-thin boron sheets with he…							National Natural Science Foundation of China, (21243004); National Natural Science Foundation of China Technology, (21373130)		Boustani I., Quandt A., Hernandez E., Rubio A., J. Chem. Phys., 110, (1999); Evans M.H., Joannopoulos J.D., Pantelides S.T., Phys. Rev. B, 72, (2005); Kunstmann J., Quandt A., Phys. Rev. B, 74, (2006); Lau K.C., Pandey R., J. Phys. Chem. C, 111, (2007); Tang H., Ismail-Beigi S., Phys. Rev. Lett., 99, (2007); Tang H., Ismail-Beigi S., Phys. Rev. B, 82, (2010); Yang X.B., Ding Y., Ni J., Phys. Rev.…	J. Li; Department of Chemistry, Key Laboratory of Organic Optoelectronics and Molecular Engineering of Ministry of Education, Tsinghua University, Beijing 100084, China; email: junli@tsinghua.edu.cn		American Chemical Society						00027863		JACSA		English	J. Am. Chem. Soc.	Article	Final		Scopus	2-s2.0-84906875671
Muya J.T.; Nguyen M.T.; Ceulemans A.	Muya, Jules Tshishimbi (24475238000); Nguyen, Minh Tho (7401564839); Ceulemans, Arnout (7005062736)	24475238000; 7401564839; 7005062736	Chemical bonding, reactivity, and viability of large boron clusters	2015	Annual Reports in Computational Chemistry	11			147	187	40	4	10.1016/bs.arcc.2015.09.004	https://www.scopus.com/inward/record.uri?eid=2-s2.0-84949024305&doi=10.1016%2fbs.arcc.2015.09.004&partnerID=40&md5=ed98368e6b01fab3c5ee85a77b9b82b7	Department of Chemistry, Faculty of Science, University of Kinshasa, Kinshasa, Congo; Department of Chemistry, University of Richmond, Richmond, VA, United States; Department of Chemistry, KU Leuven, Leuven, Belgium	Muya J.T., Department of Chemistry, Faculty of Science, University of Kinshasa, Kinshasa, Congo, Department of Chemistry, University of Richmond, Richmond, VA, United States; Nguyen M.T., Department of Chemistry, KU Leuven, Leuven, Belgium; Ceulemans A., Department of Chemistry, KU Leuven, Leuven, Belgium	Quantum chemical methods were employed to investigate the structure, bonding, properties, and viability of new inorganic fullerenes based on boron, with the archetypal boron buckyball B80. Two current approaches on large boron nanoclusters include the search for hollow and multiple shells cages. Large boron clusters have only been identified in silico. In this Chapter, we analyze the chemical bon…	B<sub>80</sub> ; Boron buckyball; Boron clusters; Boron fullerenes; Boron volleyball; Epikernel principle; Fukui functions; Leapfrog principle; Ring current						FWO-Vlaanderen; Flemish Fund for Scientific Research; KU Leuven	The authors are indebted to the KU Leuven Research Council (GOA programs) and the Flemish Fund for Scientific Research (FWO-Vlaanderen) for continuing support.	Kroto H.W., Heath J.R., O'Brien S.C., Curl R.F., Smalley R.E., C<sub>60</sub>: Buckminsterfullerene, Nature, 318, pp. 162-163, (1985); Chawla P., Chawla V., Maheshwari R., Saraf S.A., Saraf S.K., Fullerenes: From Carbon to Nanomedicine, Mini-Rev. Med. Chem., 10, pp. 662-677, (2010); Lijima S., Helical Microtubules of Graphitic Carbon, Nature, 354, pp. 56-58, (1991); Wang J., Carbon-nanotube Based…	M.T. Nguyen; Department of Chemistry, KU Leuven, Leuven, Belgium; email: minh.nguyen@chem.kuleuven.be	Dixon D.A.	Elsevier Ltd		Annual Reports in Computational Chemistry, 2015			128208	15741400	978-044463710-9			English	Annu. Rep. Comput. Chem.	Article	Final		Scopus	2-s2.0-84949024305
Zhang S.-Y.; Bai H.; Chen Q.; Mu Y.-W.; Gao T.; Lu H.; Li S.-D.	Zhang, Su-Yan (56493398000); Bai, Hui (59839711400); Chen, Qiang (55566354000); Mu, Yue-Wen (26027156100); Gao, Ting (56663793200); Lu, Haigang (21735049200); Li, Si-Dian (25121044900)	56493398000; 59839711400; 55566354000; 26027156100; 56663793200; 21735049200; 25121044900	Ribbon Aromaticity of Double-Chain B2nC2H2 Clusters (n = 2 9): A First Principle Study	2015	Journal of Cluster Science	26	6		2043	2050	7	5	10.1007/s10876-015-0903-9	https://www.scopus.com/inward/record.uri?eid=2-s2.0-84944185003&doi=10.1007%2fs10876-015-0903-9&partnerID=40&md5=3702738bc00133ba1ea772103f3b75f6	Key Laboratory of Materials for Energy Conversion and Storage of Shanxi Province, Institute of Molecular Science, Shanxi University, Taiyuan, Shanxi, 030006, China	Zhang S.-Y., Key Laboratory of Materials for Energy Conversion and Storage of Shanxi Province, Institute of Molecular Science, Shanxi University, Taiyuan, Shanxi, 030006, China; Bai H., Key Laboratory of Materials for Energy Conversion and Storage of Shanxi Province, Institute of Molecular Science, Shanxi University, Taiyuan, Shanxi, 030006, China; Chen Q., Key Laboratory of Materials for Energy …	The double-chain boron ribbon should be taken as an element geometric unit for the construction of boron fullerenes and sheets. In this work, a series of B2nC2H2 clusters (n = 2 9) were extensively investigated using the density functional theory and the coupled cluster method. The most stable structures of B2nC2H2 are planar double-chain nanoribbon with lengths from 3.9 to 15.0 Å. The adaptive n…	Boron cluster; Nanoribbon; Polyboroene; Ribbon aromaticity						High-Performance Computing Platform of Shanxi University; National Natural Science Foundation of China; National Natural Science Foundation of China, NSFC, (21373130, 21473106); National Natural Science Foundation of China, NSFC	This work was supported by the National Natural Science Foundation of China (Grants Nos. 21373130 and 21473106). We also thank the High-Performance Computing Platform of Shanxi University for funding the computer time.	Alexandrova A.N., Boldyrev A.I., Zhai H.J., Wang L.S., Coord. Chem. Rev., 250, (2006); Boustani I., Phys. Rev. B., 55, (1997); Fowler J.E., Ugalde J.M., J. Phys. Chem. A., 104, (2000); Zhai H.J., Alexandrova A.N., Birch K.A., Boldyrev A.I., Wang L.S., Angew. Chem. Int. Ed., 42, (2003); Zhai H.J., Kiran B., Li J., Wang L.S., Nat. Mater., 2, (2003); Aihara J.I., Kanno H., Ishida T., J. Am. Chem. So…			Springer New York LLC						10407278				English	J. Cluster Sci.	Article	Final		Scopus	2-s2.0-84944185003
Kopalidis P.M.; Kondratenko S.	Kopalidis, Peter M. (6603501649); Kondratenko, Serguei (6602833759)	6603501649; 6602833759	Dopant distribution during low energy implant anneal due to photoresist breakdown and anneal ambient effects	2005	Journal of the Electrochemical Society	152	5		G375	G377	2	7	10.1149/1.1885405	https://www.scopus.com/inward/record.uri?eid=2-s2.0-20344403297&doi=10.1149%2f1.1885405&partnerID=40&md5=257e58157872e1de5c2759422988d60a	Axcelis Technologies, Beverly, MA 01915, United States	Kopalidis P.M., Axcelis Technologies, Beverly, MA 01915, United States; Kondratenko S., Axcelis Technologies, Beverly, MA 01915, United States	Photoresist outgassing during low energy ion implantation can affect the dosimetry of the process as well as the distribution of implanted dopants in the silicon substrate. The gaseous by-products of photoresist breakdown can become entrapped in the substrate, thereby altering the diffusion and clustering characteristics of implanted dopants during high-temperature anneal. In addition, they can l…		Annealing; Arsenic; Atoms; Byproducts; Diffusion; Dosimetry; Ion implantation; Silicon wafers; Substrates; Amorphous depth; Dopants; Energy implants; Junction depth; Photoresists							Stolk P.A., Gossmann H.-J., Eaglesham D.J., Jacobson D.C., Rafferty C.S., Gilmer G.H., Jaraiz M., Poate J.M., Luftman H.S., Haynes T.E., J. Appl. Phys., 81, (1997); Mokhberi A., Griffin P.B., Plummer J.D., Paton E., McCoy S., Elliott K., IEEE Trans. Electron Devices, 49, (2002); Kim Y., Massoud H.Z., Fair R.B., J. Electron. Mater., 18, (1989); Horsky T.N., 1998 International Conference on Ion Imp…									00134651		JESOA		English	J Electrochem Soc	Article	Final		Scopus	2-s2.0-20344403297
Sen D.; Thapa R.; Chattopadhyay K.K.	Sen, Dipayan (55558019500); Thapa, Ranjit (57206173374); Chattopadhyay, Kalyan Kumar (7102118538)	55558019500; 57206173374; 7102118538	Rules of boron-nitrogen doping in defect graphene sheets: A first-principles investigation of band-gap tuning and oxygen reduction reaction catalysis capabilities	2014	ChemPhysChem	15	12		2542	2549	7	46	10.1002/cphc.201402147	https://www.scopus.com/inward/record.uri?eid=2-s2.0-84906081622&doi=10.1002%2fcphc.201402147&partnerID=40&md5=5910bb18eddce8bed798413ac05d3c29	Thin Film and NanoScience Laboratory, Department of Physics, Jadavpur University, Kolkata 700032, India; SRM Research Institute, SRM University, Kattankulathur, Chennai 603 203, Tamil Nadu, India	Sen D., Thin Film and NanoScience Laboratory, Department of Physics, Jadavpur University, Kolkata 700032, India; Thapa R., SRM Research Institute, SRM University, Kattankulathur, Chennai 603 203, Tamil Nadu, India; Chattopadhyay K.K., Thin Film and NanoScience Laboratory, Department of Physics, Jadavpur University, Kolkata 700032, India	Introduction of defects and nitrogen doping are two of the most pursued methods to tailor the properties of graphene for better suitability to applications such as catalysis and energy conversion. Doping nitrogen atoms at defect sites of graphene and codoping them along with boron atoms can further increase the efficiency of such systems due to better stability of nitrogen at defect sites and sta…	ab initio calculations; boron; carbon; doping; graphene						Science and Engineering Research Board, (SB/FTP/PS028/2013)		Kong X., Chen Q., Sun Z., ChemPhysChem, 14, pp. 514-519, (2013); Alonso-Vante N., ChemPhysChem, 11, pp. 2732-2744, (2010); Yeh M.-H., Lin L.-Y., Chang L.-Y., Leu Y.-A., Cheng W.-Y., Lin J.-J., Ho K.-C., ChemPhysChem, 15, pp. 1175-1181, (2014); Wang G., Xing W., Zhuo S., Electrochim. Acta, 92, pp. 269-275, (2013); Housmans T.H.M., Feliu J.M., Gomez R., Koper M.T.M., ChemPhysChem, 6, pp. 1522-1529,…	K.K. Chattopadhyay; Thin Film and NanoScience Laboratory, Department of Physics, Jadavpur University, Kolkata 700032, India; email: kkc@phys.jdvu.ac.in		Wiley-VCH Verlag						14394235		CPCHF		English	ChemPhysChem	Article	Final		Scopus	2-s2.0-84906081622
Venkataramanan N.S.; Khazaei M.; Sahara R.; Mizuseki H.; Kawazoe Y.	Venkataramanan, Natarajan Sathiyamoorthy (6603651939); Khazaei, Mohammad (55437870500); Sahara, Ryoji (7003945661); Mizuseki, Hiroshi (7007024371); Kawazoe, Yoshiyuki (57208764411)	6603651939; 55437870500; 7003945661; 7007024371; 57208764411	First-principles study of hydrogen storage over Ni and Rh doped BN sheets	2009	Chemical Physics	359	1-3		173	178	5	91	10.1016/j.chemphys.2009.04.001	https://www.scopus.com/inward/record.uri?eid=2-s2.0-65449159458&doi=10.1016%2fj.chemphys.2009.04.001&partnerID=40&md5=b42d419d49b89740768db39a250c6c29	Institute for Materials Research (IMR), Tohoku University, Aoba-ku, Sendai, 980-8577, 2-1-1 Katahira, Japan	Venkataramanan N.S., Institute for Materials Research (IMR), Tohoku University, Aoba-ku, Sendai, 980-8577, 2-1-1 Katahira, Japan; Khazaei M., Institute for Materials Research (IMR), Tohoku University, Aoba-ku, Sendai, 980-8577, 2-1-1 Katahira, Japan; Sahara R., Institute for Materials Research (IMR), Tohoku University, Aoba-ku, Sendai, 980-8577, 2-1-1 Katahira, Japan; Mizuseki H., Institute for M…	Absorption of hydrogen molecules on Nickel and Rhodium-doped hexagonal boron nitride (BN) sheet is investigated by using the first principle method. The most stable site for the Ni atom was the on top side of nitrogen atom, while Rh atoms deservers a hollow site over the hexagonal BN sheet. The first hydrogen molecule was absorbed dissociatively over Rh atom, and molecularly on Ni doped BN sheet.…	BN sheets; Bonding; Clusters; DFT methods; Hydrogen storage; Nickel						New Energy and Industrial Technology Development Organization, NEDO	This work has been supported by New Energy and Industrial Technology Development Organization (NEDO) under Advanced Fundamental Research Project on Hydrogen Storage Materials . The authors thank the crew of the Center for Computational Materials Science at Institute for Materials Research, Tohoku University, for their continuous support of the HITACHI SR11000 supercomputing facility.	Cortight R.D., Davada R.R., Dumesic J.A., Nature, 418, (2002); Alper J., Science, 299, (2003); Schlapbach L., Zuttel A., Nature, 414, (2001); Sakintuna B., Darkrim F.L., Hirscher M., Int. J. Hydrogen Energy, 32, (2007); van den Berg A.W.C., Arean C.O., Chem. Commun., (2008); Roshi N.L., Eckert J., Eddaoudi M., Vodak D.T., Kim J., O'Keeffe M., Yaghi O.M., Science, 300, (2003); Rowsell J.L.C., Mill…	N.S. Venkataramanan; Institute for Materials Research (IMR), Tohoku University, Aoba-ku, Sendai, 980-8577, 2-1-1 Katahira, Japan; email: ramanan@imr.edu		Elsevier						03010104		CMPHC		English	Chem. Phys.	Article	Final	All Open Access; Green Open Access	Scopus	2-s2.0-65449159458
Bai B.; Bai H.	Bai, Bing (58588239500); Bai, Hui (41261148000)	58588239500; 41261148000	Structural transition upon hydrogenation of B20 at different charge states: From tubular to disk-like, and to cage-like	2016	Physical Chemistry Chemical Physics	18	8		6013	6020	7	3	10.1039/c5cp07731a	https://www.scopus.com/inward/record.uri?eid=2-s2.0-84959010422&doi=10.1039%2fc5cp07731a&partnerID=40&md5=7c740d69a04c45b3c6fc5948b4846ce2	Key Laboratory of Coal Science and Technology of Ministry of Education and Shanxi Province, Taiyuan University of Technology, Taiyuan, Shanxi, 030024, China	Bai B., Key Laboratory of Coal Science and Technology of Ministry of Education and Shanxi Province, Taiyuan University of Technology, Taiyuan, Shanxi, 030024, China; Bai H., Key Laboratory of Coal Science and Technology of Ministry of Education and Shanxi Province, Taiyuan University of Technology, Taiyuan, Shanxi, 030024, China	Extensive first-principles theoretical investigations indicate that neutral B20 undergoes a dramatic structural transition upon partial hydrogenation, from the tubular D2d B20 (1), to the disk-like C2v B20H2 (4), and then to the cage-like C2 B20H4 (7). Both the singly charged C2v B20- (2) and C2 B20H2- (5) favor 2D disk-like planar structures with a filled hexagon (B7) at the center, while C2 B20…							National Natural Science Foundation of China, NSFC, (21336006); National Natural Science Foundation of China, NSFC; Taiyuan University of Technology, TUT	This study was supported by the Key Projects of the National Natural Science Foundation of China (21336006) and the scientific research fund for the introduction of talents from Taiyuan University of Technology (tyut-rc201519a).	Alexandrova A.N., Boldyrev A.I., Zhai H.J., Wang L.S., Coord. Chem. Rev., 250, (2006); Yu. Zubarev D., Boldyrev A.I., J. Comput. Chem., 28, (2007); Boustani I., Phys. Rev. B: Condens. Matter Mater. Phys., 55, (1997); Fowler J.E., Ugalde J.M., J. Phys. Chem. A, 104, (2000); Aihara J.I., Kanno H., Ishida T., J. Am. Chem. Soc., 127, (2005); Oger E., Crawford N.R.M., Kelting R., Weis P., Kappes M.M.,…	H. Bai; Key Laboratory of Coal Science and Technology of Ministry of Education and Shanxi Province, Taiyuan University of Technology, Taiyuan, Shanxi, 030024, China; email: baihui@tyut.edu.cn		Royal Society of Chemistry						14639076		PPCPF		English	Phys. Chem. Chem. Phys.	Article	Final		Scopus	2-s2.0-84959010422
Chen Q.; Wei G.-F.; Tian W.-J.; Bai H.; Liu Z.-P.; Zhai H.-J.; Li S.-D.	Chen, Qiang (55566354000); Wei, Guang-Feng (23053667000); Tian, Wen-Juan (55986622400); Bai, Hui (59839711400); Liu, Zhi-Pan (26423094400); Zhai, Hua-Jin (7202968342); Li, Si-Dian (25121044900)	55566354000; 23053667000; 55986622400; 59839711400; 26423094400; 7202968342; 25121044900	Quasi-planar aromatic B36 and B36- clusters: All-boron analogues of coronene	2014	Physical Chemistry Chemical Physics	16	34		18282	18287	5	98	10.1039/c4cp02032d	https://www.scopus.com/inward/record.uri?eid=2-s2.0-84905833668&doi=10.1039%2fc4cp02032d&partnerID=40&md5=0159174d220713bcff902588ff1404ab	Nanocluster Laboratory, Institute of Molecular Science, Shanxi University, Taiyuan, 030006, China; Department of Chemistry, Fudan University, Shanghai, 200433, China; State Key Laboratory of Quantum Optics and Quantum Optics Devices, Shanxi University, Taiyuan, 030006, China	Chen Q., Nanocluster Laboratory, Institute of Molecular Science, Shanxi University, Taiyuan, 030006, China; Wei G.-F., Department of Chemistry, Fudan University, Shanghai, 200433, China; Tian W.-J., Nanocluster Laboratory, Institute of Molecular Science, Shanxi University, Taiyuan, 030006, China; Bai H., Nanocluster Laboratory, Institute of Molecular Science, Shanxi University, Taiyuan, 030006, C…	Flat boron has recently emerged as a fascinating concept in cluster science. Here we present computational evidence for the quasi-planar all-boron aromatic B36 (C6v, 1A1) and B36- (C2v, 2A1) clusters, established as the global-minimum structures on the basis of Stochastic Surface Walking (SSW) searches. The energetics for low-lying isomeric structures are evaluated using the validated density-fun…									Oger E., Crawford N.R.M., Kelting R., Weis P., Kappes M.M., Ahlrichs R., Angew. Chem., Int. Ed., 46, (2007); Boustani I., Phys. Rev. B: Condens. Matter Mater. Phys., 55, (1997); Fowler J.E., Ugalde J.M., J. Phys. Chem. A, 104, (2000); Aihara J.I., Kanno H., Ishida T., J. Am. Chem. Soc., 127, (2005); Zhai H.J., Alexandrova A.N., Birch K.A., Boldyrev A.I., Wang L.S., Angew. Chem., Int. Ed., 42, (20…	H.-J. Zhai; Nanocluster Laboratory, Institute of Molecular Science, Shanxi University, Taiyuan, 030006, China; email: hj.zhai@sxu.edu.cn								14639076				English	Phys. Chem. Chem. Phys.	Article	Final		Scopus	2-s2.0-84905833668
Shin H.-S.; Oh S.-K.; Kang M.-H.; Lee G.-W.; Lee H.-D.	Shin, Hong-Sik (36837575200); Oh, Se-Kyung (57214408873); Kang, Min-Ho (35317609000); Lee, Ga-Won (7404852597); Lee, Hi-Deok (35264684700)	36837575200; 57214408873; 35317609000; 7404852597; 35264684700	Improvement of thermal stability of ni-silicide using vacuum annealing on boron cluster implanted ultra shallow source/drain for nano-scale CMOSFETs	2010	Journal of Semiconductor Technology and Science	10	4		260	264	4	5	10.5573/JSTS.2010.10.4.260	https://www.scopus.com/inward/record.uri?eid=2-s2.0-79251610705&doi=10.5573%2fJSTS.2010.10.4.260&partnerID=40&md5=6812e0d5d178cf13d908b431a03485ee	Department of Electronics Engineering, Chungnam National University, Daejeon, South Korea	Shin H.-S., Department of Electronics Engineering, Chungnam National University, Daejeon, South Korea; Oh S.-K., Department of Electronics Engineering, Chungnam National University, Daejeon, South Korea; Kang M.-H., Department of Electronics Engineering, Chungnam National University, Daejeon, South Korea; Lee G.-W., Department of Electronics Engineering, Chungnam National University, Daejeon, Sou…	In this paper, Ni silicide is formed on boron cluster (B18H22) implanted source/drains for shallow junctions of nano-scale CMOSFETs and its thermal stability is improved, using vacuum annealing. Although Ni silicide on B18H22 implanted Si substrate exhibited greater sheet resistance than on the BF2 implanted one, its thermal stability was greatly improved using vacuum annealing. Moreover, the bor…	Nano-scale CMOSFETs; Ni silicide; Shallow junction; Vacuum annealing	Annealing; Boron; Nickel; Silicides; Thermodynamic stability; Boron clusters; CMOSFETs; Ni silicide; Post-silicidation annealing; Shallow junction; Shallow sources; Si substrates; Vacuum-annealing; Nanotechnology							Lu C.Y., Sung J.M., Reverse short-channel effects on threshold voltage in submicrometer salicide devices, Electron Device Lett., IEEE, 10, (1989); Xu D.-X., Das S.R., Peters C.J., Erickson L.E., Material aspects of nickel silicide for ULSI applications, Thin Solid Films, 326, (1998); Lu X., Shao L., Wang X., Liu J., Chu W., Bennet L., Larson J., Ling P., Cluster-ion implantation: An approach to f…	H. -D. Lee; Department of Electronics Engineering, Chungnam National University, Daejeon, South Korea; email: hdlee@cnu.ac.kr		Institute of Electronics Engineers of Korea						15981657				English	J. Semicond. Technol. Sci.	Article	Final		Scopus	2-s2.0-79251610705
Chen M.; Zhao Y.-J.; Liao J.-H.; Yang X.-B.	Chen, Ming (7406351617); Zhao, Yu-Jun (35335852600); Liao, Ji-Hai (7402988320); Yang, Xiao-Bao (7406505686)	7406351617; 35335852600; 7402988320; 7406505686	Transition-metal dispersion on carbon-doped boron nitride nanostructures: Applications for high-capacity hydrogen storage	2012	Physical Review B - Condensed Matter and Materials Physics	86	4	045459				60	10.1103/PhysRevB.86.045459	https://www.scopus.com/inward/record.uri?eid=2-s2.0-84864587824&doi=10.1103%2fPhysRevB.86.045459&partnerID=40&md5=12d26956f26a135b312f50b075272b05	Department of Physics, South China University of Technology, Guangzhou 510640, China; Key Laboratory of Clean Energy Materials, Guangdong Higher Education Institute, South China University of Technology, Guangzhou 510640, China	Chen M., Department of Physics, South China University of Technology, Guangzhou 510640, China; Zhao Y.-J., Department of Physics, South China University of Technology, Guangzhou 510640, China, Key Laboratory of Clean Energy Materials, Guangdong Higher Education Institute, South China University of Technology, Guangzhou 510640, China; Liao J.-H., Department of Physics, South China University of Te…	Using density-functional theory calculations, we investigated the adsorption of transition-metal (TM) atoms (TM = Sc, Ti, V, Cr, Mn, Fe, Co, and Ni) on carbon doped hexagonal boron nitride (BN) sheet and the corresponding cage (B 12N 12). With carbon substitution of nitrogen, Sc, V, Cr, and Mn atoms were energetically favorable to be dispersed on the BN nanostructures without clustering or the fo…									Schlapbach L., Zuttel A., Hydrogen-storage materials for mobile applications, Nature, 414, 6861, pp. 353-358, (2001); Zhao Y., Kim Y.-H., Dillon A.C., Heben M.J., Zhang S.B., Hydrogen storage in novel organometallic buckyballs, Physical Review Letters, 94, 15, pp. 1-4, (2005); Yildirim T., Ciraci S., Titanium-decorated carbon nanotubes as a potential high-capacity hydrogen storage medium, Physica…									1550235X		PRBMD		English	Phys. Rev. B Condens. Matter Mater. Phys.	Article	Final		Scopus	2-s2.0-84864587824
Poon C.H.; See A.; Tan Y.; Zhou M.; Gui D.	Poon, Chyiu Hyia (7202672698); See, Alex (7005561420); Tan, Yunling (22836633400); Zhou, Meisheng (7403506300); Gui, Dong (7004012993)	7202672698; 7005561420; 22836633400; 7403506300; 7004012993	Suppression of boron deactivation and diffusion in preamorphized silicon after nonmelt laser annealing by carbon co-implantation	2008	Journal of Applied Physics	103	8	084906				13	10.1063/1.2909957	https://www.scopus.com/inward/record.uri?eid=2-s2.0-43049151110&doi=10.1063%2f1.2909957&partnerID=40&md5=642c83b608735b68050371e0930c3e27	Technology Development Department, Chartered Semiconductor Manufacturing, Singapore 738406, 60 Woodlands Industrial Park D, Street 2, Singapore; Failure Analysis Department, Chartered Semiconductor Manufacturing, Singapore 738406, 60 Woodlands Industrial Park D, Street 2, Singapore	Poon C.H., Technology Development Department, Chartered Semiconductor Manufacturing, Singapore 738406, 60 Woodlands Industrial Park D, Street 2, Singapore; See A., Technology Development Department, Chartered Semiconductor Manufacturing, Singapore 738406, 60 Woodlands Industrial Park D, Street 2, Singapore; Tan Y., Technology Development Department, Chartered Semiconductor Manufacturing, Singapor…	For preamorphized boron-implanted samples subjected to nonmelt laser spike annealing (LSA), increasing the LSA temperature at temperatures below 1250 °C results in negligible sheet resistance changes due to the formation of inactive boron-interstitial clusters (BICs). These clusters, which are evidenced as a kink in the boron profile beyond the amorphous/crystalline interface, result chiefly from…		Activation analysis; Carbon; Diffusion; Silicon compounds; Boron deactivation; Carbon co-implantation; Nonmelt laser annealing; Boron compounds							Skorupa W., Yankov R.A., Anwand W., Voelskow M., Gebel T., Downey D.F., Arevalo E.A., Mater. Sci. Eng., B, 114-115, (2004); Camillo-Castillo R.A., Law M.E., Jones K.S., Radic L., Lindsay R., McCoy S., Appl. Phys. Lett., 88, (2006); Pawlak B.J., Janssens T., Brijs B., Vandervorst W., Collart E.J.H., Felch S.B., Cowern N.E.B., Appl. Phys. Lett., 89, (2006); McCoy S.P., Arevalo E.A., Gelpey J.C., Do…	C. H. Poon; Technology Development Department, Chartered Semiconductor Manufacturing, Singapore 738406, 60 Woodlands Industrial Park D, Street 2, Singapore; email: deborapoon@charteredsemi.com								00218979		JAPIA		English	J Appl Phys	Article	Final		Scopus	2-s2.0-43049151110
Anota E.C.; Gutiérrez R.E.R.; Morales A.E.; Cocoletzi G.H.	Anota, Ernesto Chigo (8241028500); Gutiérrez, Ramses E. Ramírez (55222545500); Morales, Alejandro Escobedo (55928425900); Cocoletzi, Gregorio Hernández (6701592796)	8241028500; 55222545500; 55928425900; 6701592796	Influence of point defects on the electronic properties of boron nitride nanosheets	2012	Journal of Molecular Modeling	18	5		2175	2184	9	23	10.1007/s00894-011-1233-y	https://www.scopus.com/inward/record.uri?eid=2-s2.0-84861229664&doi=10.1007%2fs00894-011-1233-y&partnerID=40&md5=64a976650a362d2934ac623678a6d948	Facultad de Ingeniería Química, Cuerpo Académico de Ingeniería en Materiales, Benemérita Universidad Autónoma de Puebla, San Manuel, Puebla, Código Postal 72570, Mexico; Facultad de Ciencias Químicas, Benemérita Universidad Autónoma de Puebla, CP72570 Puebla, Pue, Mexico; Instituto de Física 'Luís Rivera Terrazas', Benemérita Universidad Autónoma de Puebla, Puebla 72570, Apartado Postal J-48, Mex…	Anota E.C., Facultad de Ingeniería Química, Cuerpo Académico de Ingeniería en Materiales, Benemérita Universidad Autónoma de Puebla, San Manuel, Puebla, Código Postal 72570, Mexico; Gutiérrez R.E.R., Facultad de Ciencias Químicas, Benemérita Universidad Autónoma de Puebla, CP72570 Puebla, Pue, Mexico; Morales A.E., Facultad de Ingeniería Química, Cuerpo Académico de Ingeniería en Materiales, Bene…	Density functional theory was utilized to study the electronic properties of boron nitride (BN) sheets, taking into account the presence of defects. The structure considered consisted of a central hexagon surrounded by alternating pentagons (three) and heptagons (three). The isocoronene cluster model with an armchair edge was used with three different chemical compositions. In the first structure…	Boron nitride; DFT theory; Electrostatic potential; Isocoronene	Boron Compounds; Carbon; Electrons; Models, Chemical; Nanostructures; Nitrogen; Quantum Theory; Semiconductors; Static Electricity; boron nitride nanotube; dimer; article; chemical bond; chemical composition; chemical structure; covalent bond; density functional theory; geometry; hybridization; molecular model; molecular stability; priority journal; semiconductor; surface property		Boron Compounds, ; Carbon, 7440-44-0; Nitrogen, 7727-37-9; elbor, 10043-11-5			Cuerpo Académico Física Computacional de la Materia Condensada, (BUAP-CA-191); Cuerpo Académico Ingeniería en Materiales, (BUAP-CA-177); Facultad de Ingeniería Química-Benemérita Universidad Autónoma de Puebla; VIEP-BUAP; Consejo Nacional de Ciencia y Tecnología, CONACYT, (83982); Benemérita Universidad Autónoma de Puebla, BUAP, (CHAE-ING1I-I)	This work was partially supported by VIEP-Benemérita Universidad Autónoma de Puebla (CHAE-ING1I-I), Facultad de Ingeniería Química-Benemérita Universidad Autónoma de Puebla (2010 2011), Cuerpo Académico Ingeniería en Materiales (BUAP-CA-177), Cuerpo Académico Física Computacional de la Materia Condensada (BUAP-CA-191), and VIEP-BUAP--EXC. Work performed by GHC was supported by Conacyt project # 8…	Novoselov K.S., Jiang D., Schedin F., Booth T.J., Khotkevich V.V., Morozov S.V., Geim A.K., Proc Natl Acad Sci USA, 102, pp. 10451-10453, (2005); Serrano J., Bosak A., Arenal R., Krisch M., Watanabe K., Taniguchi T., Kanda H., Rubio Awirtz L., Phys Rev Lett, 98, pp. 095503-095504, (2007); Appelhans D.J., Lin Z., Lusk M.T., Phys Rev B, 82, pp. 073410-073414, (2010); Akcoltekin S., Bukowska H., Pet…	E.C. Anota; Facultad de Ingeniería Química, Cuerpo Académico de Ingeniería en Materiales, Benemérita Universidad Autónoma de Puebla, San Manuel, Puebla, Código Postal 72570, Mexico; email: echigoa@yahoo.es								09485023		JMMOF	21947446	English	J. Mol. Model.	Article	Final		Scopus	2-s2.0-84861229664
Nautiyal P.; Loganathan A.; Agrawal R.; Boesl B.; Wang C.; Agarwal A.	Nautiyal, Pranjal (55792989600); Loganathan, Archana (58585528800); Agrawal, Richa (57205781965); Boesl, Benjamin (16549100100); Wang, Chunlei (57219234491); Agarwal, Arvind (7401480913)	55792989600; 58585528800; 57205781965; 16549100100; 57219234491; 7401480913	Oxidative Unzipping and Transformation of High Aspect Ratio Boron Nitride Nanotubes into "white Graphene Oxide" Platelets	2016	Scientific Reports	6		29498				55	10.1038/srep29498	https://www.scopus.com/inward/record.uri?eid=2-s2.0-84978128434&doi=10.1038%2fsrep29498&partnerID=40&md5=3e87adcc095160c46981c2fa9046665c	Plasma Forming Laboratory, Department of Mechanical and Materials Engineering, Florida International University, Miami, 33174, FL, United States; Energy Materials Laboratory, Department of Mechanical and Materials Engineering, Florida International University, Miami, 33174, FL, United States	Nautiyal P., Plasma Forming Laboratory, Department of Mechanical and Materials Engineering, Florida International University, Miami, 33174, FL, United States; Loganathan A., Plasma Forming Laboratory, Department of Mechanical and Materials Engineering, Florida International University, Miami, 33174, FL, United States; Agrawal R., Energy Materials Laboratory, Department of Mechanical and Materials…	Morphological and chemical transformations in boron nitride nanotubes under high temperature atmospheric conditions is probed in this study. We report atmospheric oxygen induced cleavage of boron nitride nanotubes at temperatures exceeding 750 °C for the first time. Unzipping is then followed by coalescence of these densely clustered multiple uncurled ribbons to form stacks of 2D sheets. FTIR and…									De Volder M.F.L., Tawfick S.H., Baughman R.H., Hart A.J., Carbon nanotubes: Present and future commercial applications, Science, 339, pp. 535-539, (2013); Chen Y., Zou J., Campbell S.J., Caer G.L., Boron nitride nanotubes: Pronounced resistance to oxidation, Appl. Phys. Lett, 84, pp. 2430-2432, (2004); Golberg D., Bando Y., Kurashima K., Sato T., Synthesis and characterization of ropes made of BN…	A. Agarwal; Plasma Forming Laboratory, Department of Mechanical and Materials Engineering, Florida International University, Miami, 33174, United States; email: agarwala@fiu.edu		Nature Publishing Group						20452322				English	Sci. Rep.	Article	Final	All Open Access; Gold Open Access; Green Open Access	Scopus	2-s2.0-84978128434
Zhang F.; Chen R.; Zhang W.; Zhang W.	Zhang, Fuchun (56069937000); Chen, Rui (57095227600); Zhang, Weihu (26530536200); Zhang, Weibin (57202871231)	56069937000; 57095227600; 26530536200; 57202871231	A Ti-decorated boron monolayer: A promising material for hydrogen storage	2016	RSC Advances	6	16		12925	12931	6	21	10.1039/c5ra23459j	https://www.scopus.com/inward/record.uri?eid=2-s2.0-84957069146&doi=10.1039%2fc5ra23459j&partnerID=40&md5=4953ccf7aea6bcc01af797d913c52479	College of Physics and Electronic Information, Yan'An University, Yan'an, 716000, China; Department of Chemistry, Hanyang University, Seoul, 133791, South Korea; Communication and Information Engineering College, Xi'An University of Science and Technology, Xi'an, 710054, China	Zhang F., College of Physics and Electronic Information, Yan'An University, Yan'an, 716000, China; Chen R., Department of Chemistry, Hanyang University, Seoul, 133791, South Korea; Zhang W., Communication and Information Engineering College, Xi'An University of Science and Technology, Xi'an, 710054, China; Zhang W., College of Physics and Electronic Information, Yan'An University, Yan'an, 716000,…	A promising Ti-decorated boron monolayer (BM) system for hydrogen storage is proposed through the use of density functional theory. We find that the Ti decoration on the BM system is more stable, and the charge transfer between atoms will result in a more active system. The thermodynamic analysis showed that the doped Ti atoms reduced the thermodynamic stability of the BM sheets, but are suitable…		Atoms; Charge transfer; Density functional theory; Hydrogen; Monolayers; Storage (materials); Thermoanalysis; Thermodynamic stability; Active systems; Cluster formations; High-energy barriers; Hydrogen storage system; Material systems; Orbital hybridization; Orbital interaction; Thermo dynamic analysis; Hydrogen storage							Aeberhard P.C., Refson K., Edwards P.P., David W.I.F., Phys. Rev. B: Condens. Matter Mater. Phys., 83, (2011); Zhang F.C., Liu Y., Zhang W.B., Chin. Phys. Lett., 32, (2015); Dillon A.C., Jones K.M., Bekkedahl T.A., Kiang C.H., Bethune D.S., Heben M.J., Nature, 386, pp. 377-379, (1997); Han S.S., Furukawa H., Yaghi O.M., Goddard W.A., J. Am. Chem. Soc., 130, pp. 11580-11581, (2008); Kaye S.S., Lon…	W. Zhang; College of Physics and Electronic Information, Yan'An University, Yan'an, 716000, China; email: zly512@163.com		Royal Society of Chemistry						20462069		RSCAC		English	RSC Adv.	Article	Final		Scopus	2-s2.0-84957069146
Shi Z.; Kutana A.; Yu G.; Chen W.; Yakobson B.I.; Schwingenschlogl U.; Huang X.	Shi, Zhiming (59038578000); Kutana, Alex (9740295800); Yu, Guangtao (8856576300); Chen, Wei (57778350100); Yakobson, Boris I. (7005672846); Schwingenschlogl, Udo (6602305023); Huang, Xuri (57206598959)	59038578000; 9740295800; 8856576300; 57778350100; 7005672846; 6602305023; 57206598959	Tailoring the Electronic and Magnetic Properties of Two-Dimensional Silicon Carbide Sheets and Ribbons by Fluorination	2016	Journal of Physical Chemistry C	120	28		15407	15414	7	10	10.1021/acs.jpcc.6b01706	https://www.scopus.com/inward/record.uri?eid=2-s2.0-84979500776&doi=10.1021%2facs.jpcc.6b01706&partnerID=40&md5=915609dfbdd1f1afa0ee19ce496120e3	Institute of Theoretical Chemistry, Jilin University, Changchun, 130023, China; Department of Materials Science and NanoEngineering, Smalley Institute for Nanoscale Science and Technology, Rice University, Houston, 77005, TX, United States; King Abdullah University of Science and Technology (KAUST), Physical Science and Engineering Division (PSE), Thuwal, 23955-6900, Saudi Arabia	Shi Z., Institute of Theoretical Chemistry, Jilin University, Changchun, 130023, China, King Abdullah University of Science and Technology (KAUST), Physical Science and Engineering Division (PSE), Thuwal, 23955-6900, Saudi Arabia; Kutana A., Department of Materials Science and NanoEngineering, Smalley Institute for Nanoscale Science and Technology, Rice University, Houston, 77005, TX, United Stat…	Fluorination has been instrumental for tuning the properties of several two-dimensional (2D) materials, including graphene, h-BN, and MoS2. However, its potential application has not yet been explored in 2D silicon carbide (SiC), a promising material for nanoelectronic devices. We investigate the structural, electronic, and magnetic properties of fully and partially fluorinated 2D SiC sheets and …		Boron nitride; Density functional theory; Energy gap; Fluorination; Fluorine; Ground state; Halogenation; Magnetic properties; Magnetism; Tuning; Effective approaches; Electronic and magnetic properties; Nanoelectronic devices; Partially fluorinated; Semiconducting behavior; Silicon carbides (SiC); Spintronic nanodevices; Two Dimensional (2 D); Silicon carbide					Jilin Province Science and Technology Development Plan, (20150101005JC); National Natural Science Foundation of China, NSFC, (21103065, 21173097, 21373099, 21373112); National Natural Science Foundation of China, NSFC; Ministry of Education of the People's Republic of China, MOE, (20110061120024, 20130061110020); Ministry of Education of the People's Republic of China, MOE; King Abdullah Universi…	This work was supported by the National Basic Research Program of China (973 Program) (2012CB932800), NSFC (21103065, 21373099, 21173097, and 21373112), the Ministry of Education of China (20110061120024 and 20130061110020), the Science and Technology Research Program of the Education Department of Jilin Province ([2015] No. 465), and the Jilin Province Science and Technology Development Plan (20…	Novoselov K.S., Geim A.K., Morozov S.V., Jiang D., Zhang Y., Dubonos S.V., Grigorieva I.V., Firsov A.A., Electric Field Effect in Atomically Thin Carbon Films, Science, 306, pp. 666-669, (2004); Novoselov K.S., Jiang D., Schedin F., Booth T.J., Khotkevich V.V., Morozov S.V., Geim A.K., Two-Dimensional Atomic Crystals, Proc. Natl. Acad. Sci. U. S. A., 102, pp. 10451-10453, (2005); Allen M.J., Tung…	U. Schwingenschlogl; King Abdullah University of Science and Technology (KAUST), Physical Science and Engineering Division (PSE), Thuwal, 23955-6900, Saudi Arabia; email: Udo.Schwingenschlogl@kaust.edu.sa		American Chemical Society						19327447				English	J. Phys. Chem. C	Article	Final		Scopus	2-s2.0-84979500776
Koskilinna J.O.; Linnolahti M.; Pakkanen T.A.	Koskilinna, Jussi O. (12041904100); Linnolahti, Mikko (6602934823); Pakkanen, Tapani A. (7102310323)	12041904100; 6602934823; 7102310323	Friction coefficient for hexagonal boron nitride surfaces from ab initio calculations	2006	Tribology Letters	24	1		37	41	4	35	10.1007/s11249-006-9120-x	https://www.scopus.com/inward/record.uri?eid=2-s2.0-33750900799&doi=10.1007%2fs11249-006-9120-x&partnerID=40&md5=9615f00bc64bb53dd79d713fc47f6db4	Department of Chemistry, University of Joensuu, FI-80101 Joensuu, P.O. Box 111, Finland	Koskilinna J.O., Department of Chemistry, University of Joensuu, FI-80101 Joensuu, P.O. Box 111, Finland; Linnolahti M., Department of Chemistry, University of Joensuu, FI-80101 Joensuu, P.O. Box 111, Finland; Pakkanen T.A., Department of Chemistry, University of Joensuu, FI-80101 Joensuu, P.O. Box 111, Finland	The friction coefficient for two hexagonal boron nitride (h-BN) sheets was estimated on the basis of ab initio calculations. Several models, both cluster and periodic one, were applied to describe h-BN and the interactions between its dimers. In all cases, the gauche orientation is favoured, the interaction energies being virtually independent of the size of the model. The friction coefficient va…	Ab initio calculations; Boron nitride; Friction coefficient; Interaction energies	Boron compounds; Friction; Interfacial energy; Mathematical models; Molecular orientation; Tribology; Boron compounds; Interfacial energy; Mathematical models; Molecular orientation; Tribology; Ab initio calculations; Friction coefficient; Gauche orientation; Hexagonal boron nitride; Interaction energy; Friction							Lee K.S., Kim Y.S., Tosa M., Kasahara A., Yosihara K., App. Surf. Sci., 169-170, (2001); Rebholz C., Ziegele H., Leyland A., Matthews A., J. Vac. Sci. Technol. A, 16, 5, (1998); Shrestha N.K., Sakurada K., Masuko M., Saji T., Surf. Coat. Technol., 140, (2001); Tokoro H., Fujii S., Oku T., Diamond Relat. Mater., 13, (2004); Inspektor A., Bauer C.E., Oles E.J., Surf. Coat. Technol., 68-69, (1994); …	T.A. Pakkanen; Department of Chemistry, University of Joensuu, FI-80101 Joensuu, P.O. Box 111, Finland; email: tapani.pakkanen@joensuu.fi								10238883				English	Tribol. Lett.	Article	Final		Scopus	2-s2.0-33750900799
Schaffran T.; Li J.; Karlsson G.; Edwards K.; Winterhalter M.; Gabel D.	Schaffran, Tanja (17346924600); Li, Jingyu (35741166900); Karlsson, Göran (7102845808); Edwards, Katarina (7402956250); Winterhalter, Mathias (16641102400); Gabel, Detlef (7006576301)	17346924600; 35741166900; 7102845808; 7402956250; 16641102400; 7006576301	Interaction of N,N,N-trialkylammonioundecahydro-closo-dodecaborates with dipalmitoyl phosphatidylcholine liposomes	2010	Chemistry and Physics of Lipids	163	1		64	73	9	26	10.1016/j.chemphyslip.2009.09.004	https://www.scopus.com/inward/record.uri?eid=2-s2.0-71649107589&doi=10.1016%2fj.chemphyslip.2009.09.004&partnerID=40&md5=7697015a45fa14dc96cdcb695c7d4d0f	Department of Chemistry, University of Bremen, D-28334 Bremen, PO Box 330440, Germany; Department of Physical and Analytical Chemistry, University of Uppsala, S-751 23 Uppsala, Sweden; School of Science and Engineering, Jacobs University Bremen, D-28759 Bremen, Campus Ring 1, Germany	Schaffran T., Department of Chemistry, University of Bremen, D-28334 Bremen, PO Box 330440, Germany; Li J., Department of Chemistry, University of Bremen, D-28334 Bremen, PO Box 330440, Germany; Karlsson G., Department of Physical and Analytical Chemistry, University of Uppsala, S-751 23 Uppsala, Sweden; Edwards K., Department of Physical and Analytical Chemistry, University of Uppsala, S-751 23 …	N,N,N-Trialkylammonioundecahydrododecaborates (1-), a novel class of compounds of interest for use as anions in ionic liquids, interact with DPPC liposomes. Increasing compound concentration causes an increasing negative ¶ potential. Dissociation constants demonstrate that the binding capacity increases strongly with longer chain length. N,N,N-Trialkylammonioundecahydrododecaborates with longer a…	cryo-TEM; Differential scanning calorimetry; Fusion; Ionic liquids; Leakage; Liposomes	1,2-Dipalmitoylphosphatidylcholine; Boron Compounds; Calorimetry, Differential Scanning; Ionic Liquids; Liposomes; Microscopy, Electron, Transmission; Phase Transition; Static Electricity; borinic acid derivative; dipalmitoylphosphatidylcholine; ionic liquid; liposome; article; cryoelectron microscopy; crystal; differential scanning calorimetry; dissociation constant; molecular interaction; phase…		dipalmitoylphosphatidylcholine, 2644-64-6; 1,2-Dipalmitoylphosphatidylcholine, 2644-64-6; Boron Compounds, ; Ionic Liquids, ; Liposomes, ; dodecaborate, 12008-78-5					Abraham S.A., Edwards K., Karlsson G., MacIntosh S., Mayer L.D., McKenzie C., Bally M.B., Formation of transition metal-doxorubicin complexes inside liposomes, Biochim. Biophys. Acta, 1565, pp. 41-54, (2002); Almgren M., Edwards K., Karlsson G., Cryo transmission electron microscopy of liposomes and related structures, Colloids Surf. A, 174, pp. 3-21, (2000); Arias M., Orduz S., Lemeshko V.V., Po…	T. Schaffran; Department of Chemistry, University of Bremen, D-28334 Bremen, PO Box 330440, Germany; email: ta_sc2@uni-bremen.de								00093084		CPLIA	19800875	English	Chem. Phys. Lipids	Article	Final		Scopus	2-s2.0-71649107589
Michel A.E.; Rausch W.; Ronsheim P.A.	Michel, A.E. (22983497700); Rausch, W. (7006559674); Ronsheim, P.A. (7003891974)	22983497700; 7006559674; 7003891974	Implantation damage and the anomalous transient diffusion of ion-implanted boron	1987	Applied Physics Letters	51	7		487	489	2	83	10.1063/1.98375	https://www.scopus.com/inward/record.uri?eid=2-s2.0-36549092262&doi=10.1063%2f1.98375&partnerID=40&md5=72dc1f3ee091b8f36538a454dcc51153	IBM Thomas J. Watson Research Center, Yorktown Heights, NY 10598, United States; IBM East Fishkill Facility, Hopewell Junction, NY 12533, United States	Michel A.E., IBM Thomas J. Watson Research Center, Yorktown Heights, NY 10598, United States; Rausch W., IBM East Fishkill Facility, Hopewell Junction, NY 12533, United States; Ronsheim P.A., IBM East Fishkill Facility, Hopewell Junction, NY 12533, United States	The effect of the implantation of silicon ions on the anomalous transient diffusion of ion-implanted boron is investigated. It is found that silicon ion fluences well below that necessary to amorphize the lattice substantially reduce the anomalous transient diffusion of subsequently implanted boron. The sheet resistance, however, is increased by the additional silicon implant. The implantation of…									Hofker W., Werner H., Osthoek D., deGrefte H., Appl. Phys., 2, (1973); Hodgson R.T., Deline V., Mader S.M., Morehead F.F., Gelpey J.C., Mater. Res. Soc. Symp. Proc., 23, (1984); Hodgson R.T., Deline V., Mader S.M., Morehead F.F., Gelpey J.C., Appl. Phys. Lett., 44, (1984); Hopkins L.C., Seidel T.E., Williams J.S., Bean J.C., Electrochem. Soc., 32, (1985); Fair R.B., Wortman J.J., Liu J., J. Elect…									00036951				English		Article	Final		Scopus	2-s2.0-36549092262
Girginoudi D.; Tsiarapas C.	Girginoudi, D. (6602532601); Tsiarapas, C. (24472355700)	6602532601; 24472355700	Impact of fluorine co-implantation on B deactivation and leakage currents in low and high energy Ge preamorphised p+n shallow junctions	2008	Materials Science and Engineering: B	154-155	1-3		268	274	6	2	10.1016/j.mseb.2008.09.040	https://www.scopus.com/inward/record.uri?eid=2-s2.0-56949084575&doi=10.1016%2fj.mseb.2008.09.040&partnerID=40&md5=512ab26768647e0a2d752534da142b0d	Department of Electrical and Computer Engineering, Democritus University of Thrace, 67100 Xanthi, Greece	Girginoudi D., Department of Electrical and Computer Engineering, Democritus University of Thrace, 67100 Xanthi, Greece; Tsiarapas C., Department of Electrical and Computer Engineering, Democritus University of Thrace, 67100 Xanthi, Greece	The impact of fluorine (F) co-implantation on boron (B) deactivation and B TED, as well as on the I-V characteristics of p+n shallow junctions, have been studied for low (10 keV) and high (70 keV) energy Ge preamorphised (PAI) n-type Si samples, that were annealed at 600 °C and 700 °C. Transmission electron microscopy revealed the existence of 3 1 1 defects and dislocation loops (DLs) in the EOR …	B deactivation mechanisms; Fluorine co-implantation; Leakage current; SIMS; TEM	Amorphous silicon; Annealing; Defect density; Dynamic light scattering; Enhanced recovery; Germanium; High resolution transmission electron microscopy; Recovery; Sheet resistance; Silicon compounds; Annealing temperatures; B deactivation; B deactivation mechanisms; Dislocation loop; Energy; Fluorine co-implantation; Interstitials; Shallow-junctions; TEM; Vacancy cluster; Leakage currents							Lindsay R., Henson K., Vandervorst W., Maex K., Pawlak B.J., Duffy R., Surdeanu R., Stolk P., Kittl J.A., Giangrandi S., Pages X., van der Jeugd K., J. Vac. Sci. Technol. B, 22, 306, (2004); Robertson L.S., Warnes P.N., Law M.E., Jones K.S., Downey D.F., Liu J., IEEE, (2000); Cowern N.E.B., Colombeau B., Benson J., Smith A.J., Lerch W., Paul S., Graf T., Cristiano F., Hebras X., Bolze D., Appl. P…	D. Girginoudi; Department of Electrical and Computer Engineering, Democritus University of Thrace, 67100 Xanthi, Greece; email: dgirgin@ee.duth.gr		Elsevier BV						09215107		MSBTE		English	Mater Sci Eng B	Article	Final		Scopus	2-s2.0-56949084575
Kurita N.	Kurita, Noriyuki (7004462655)	7004462655	Molecular orbital calculations on electronic properties and lithium storage of substituted disordered carbons	2000	Molecular Crystals and Liquid Crystals Science and Technology Section A: Molecular Crystals and Liquid Crystals	340			413	418	5	5	10.1080/10587250008025502	https://www.scopus.com/inward/record.uri?eid=2-s2.0-0033701315&doi=10.1080%2f10587250008025502&partnerID=40&md5=2c2dd36254b9a8c9b36e6d8bae6a4a14	Department of Knowledge-Based Information Engineering, Toyohashi University of Technology, Toyohashi, 441-8580, Japan	Kurita N., Department of Knowledge-Based Information Engineering, Toyohashi University of Technology, Toyohashi, 441-8580, Japan	We employed a polyaromatic hydrocarbon C54H18 as a model cluster for disordered carbons and investigated the effect of BNB-unit substitutions on the electronic and Li absorption properties of disordered carbons, by using a semiempirical molecular orbital method. BNB substitutions prefer to occur at the periphery of C54H18 sheet and create electron acceptor levels in a lower energy region than tha…		Absorption; Anodes; Aromatic hydrocarbons; Atoms; Boron; Electron energy levels; Electronic properties; Lithium; Lithium batteries; Molecular structure; Nitrogen; Substitution reactions; Disordered carbon; Electron acceptor level; Molecular orbital calculation; Carbon					Ministry of Education, Culture, Sports, Science and Technology, MEXT, (101 37229)	The effect of BNB-unit substitutions on both the electronic and Li absorption properties of disordered carbons was investigated by the semiempirical MO calculations for CS~HIaXnd its substituted sheets. BNB substitutions prefer to occur at the periphery of C S ~ H IsXhe et, and Li atoms are stabilized to avoid the N atoms on the substituted sheets. The Li absorption energies of BNB-substituted sh…	Sato K., Noguchi M., Demachi A., Oki N., Endo M., Science, 264, (1994); Matthews M.J., Dresselhaus M.S., Endo M., Sasabe Y., Takahashi T., Takeuchi K., J. Mater. Res., 11, (1996); Dahn R., Zheng T., Liu Y., Xue J.S., Science, 270, (1995); Way B.M., Dahn J.R., J. Electrochein. Soc., 141, (1994); Flandrois S., Ottaviani B., Derre A., Tressaud A., J. Phys. Chem. Solid., 57, (1996); Weydanz W.J., Way…			Gordon & Breach Science Publ Inc		ISIC 10 - 10th International Symposium on Intercalation Compounds	30 May 1999 through 3 June 1999	Okazaki, Jpn	57252	1058725X		MCLCE		English	Mol Cryst Liq Cryst Sci Technol Sect A Mol Crys Liq Cryst	Article	Final		Scopus	2-s2.0-0033701315
Liang J.H.; Han H.M.	Liang, J.H. (7404541309); Han, H.M. (14035645600)	7404541309; 14035645600	High-fluence small Bn cluster ion implantation	2006	Nuclear Instruments and Methods in Physics Research, Section B: Beam Interactions with Materials and Atoms	249	1-2 SPEC. ISS.		397	401	4	2	10.1016/j.nimb.2006.04.037	https://www.scopus.com/inward/record.uri?eid=2-s2.0-33745854275&doi=10.1016%2fj.nimb.2006.04.037&partnerID=40&md5=954af15bd83ebbf1527c37d3ca97189a	Department of Engineering and System Science, National Tsing Hua University, Hsinchu, 300, Taiwan	Liang J.H., Department of Engineering and System Science, National Tsing Hua University, Hsinchu, 300, Taiwan; Han H.M., Department of Engineering and System Science, National Tsing Hua University, Hsinchu, 300, Taiwan	This study experimentally investigates implantation and post-annealing characteristics of room-temperature cluster ion-implanted Bn (n = 1-4) in silicon. A boron implantation energy of 20 keV per atom was employed and the total atomic boron implantation fluence was 1016 cm-2. Two-step post-annealing treatments were performed using furnace annealing (FA) at 550 °C for 1 h in the first-step and rap…	Annealing; Cluster ion implantation; Shallow junction; Sheet resistance; Transient-enhanced diffusion	Boron; Epitaxial growth; Heating furnaces; Mass spectrometers; Rapid thermal annealing; Rutherford backscattering spectroscopy; Transmission electron microscopy; Cluster ion implantation; Shallow junction; Sheet resistance; Transient enhanced diffusion; Ion implantation					National Science Council, NSC	The authors would like to thank Mr. W.W. Wan, M.H. Chen, M.S. Tseng and C.H. Wang for their assistance with the experiments. This study was financially supported by the National Science Council of the Republic of China.	Moffatt S., Nucl. Instr. and Meth. B, 96, (1995); Liang J.H., Han H.M., Nucl. Instr. and Meth. B, 219-220, (2004); Aoki T., Matsuo J., Takaoka G., Toyoda N., Yamada I., Nucl. Instr. and Meth. B, 206, (2003); Takeuchi D., Shimada N., Matsuo J., Yamada I., Nucl. Instr. and Meth. B, 121, (1997); Liu J., Wang X., Shao L., Lu X., Chu W.-K., Nucl. Instr. and Meth. B, 190, (2002); Aoki T., Seki T., Mats…	J.H. Liang; Department of Engineering and System Science, National Tsing Hua University, Hsinchu, 300, Taiwan; email: jhliang@ess.nthu.edu.tw								0168583X		NIMBE		English	Nucl Instrum Methods Phys Res Sect B	Article	Final		Scopus	2-s2.0-33745854275
Takeuchi D.; Shimada N.; Matsuo J.; Yamada I.	Takeuchi, D. (7006669625); Shimada, N. (7202989703); Matsuo, J. (7103330528); Yamada, I. (7201890592)	7006669625; 7202989703; 7103330528; 7201890592	Shallow junction formation by polyatomic cluster ion implantation	1997	Nuclear Instruments and Methods in Physics Research, Section B: Beam Interactions with Materials and Atoms	121	1-4		345	348	3	37	10.1016/S0168-583X(96)00451-X	https://www.scopus.com/inward/record.uri?eid=2-s2.0-0031546179&doi=10.1016%2fS0168-583X%2896%2900451-X&partnerID=40&md5=6012517926cc1885d3faad5f1b8ee391	Ion Beam Eng. Exp. Laboratory, Kyoto University, Sakyo, Kyoto 606-01, Japan	Takeuchi D., Ion Beam Eng. Exp. Laboratory, Kyoto University, Sakyo, Kyoto 606-01, Japan; Shimada N., Ion Beam Eng. Exp. Laboratory, Kyoto University, Sakyo, Kyoto 606-01, Japan; Matsuo J., Ion Beam Eng. Exp. Laboratory, Kyoto University, Sakyo, Kyoto 606-01, Japan; Yamada I., Ion Beam Eng. Exp. Laboratory, Kyoto University, Sakyo, Kyoto 606-01, Japan	Recent integrated circuits require shallower junctions which are less than 0.1 ¼m depth. Therefore, there is a strong demand for low energy ion beam techniques. Equivalent low-energy and high-current ion beams can be realized quite easily with cluster, because the kinetic energy of the cluster is shared between the constituent atoms. Additionally, cluster-ion beams avoid damage due to excessive c…		Annealing; Boron compounds; Electric conductivity of solids; Hydrogen inorganic compounds; Ion beams; Ion implantation; Radiation effects; Cluster ion beams; Semiconductor junctions							Moffatt S., Nucl. Instr. and Meth. B, 96, (1995); Yamada I., Brown W.L., Northby J.A., Sosnowski M., Nucl. Instr. and Meth. B, 79, (1993); Matsuo J., Akizuki M., Northby J.A., Takaoka G.H., Yamada I., Surf. Rev. Lett.; Takeuchi D., Matsuo J., Kitai A., Yamada I., Mater. Sci. Eng. A; Kase M., Kikuchi Y., Kimura M., Mori H., Appl. Phys. Lett., 59, (1991); Eaglesham D.J., Stolk P.A., Gosmann H.J., P…	D. Takeuchi; Ion Beam Eng. Exp. Laboratory, Kyoto University, Sakyo, Kyoto 606-01, Japan; email: dtakeuti@kuee.kyoto-u.ac.jp		Elsevier						0168583X		NIMBE		English	Nucl Instrum Methods Phys Res Sect B	Article	Final		Scopus	2-s2.0-0031546179
Zdoçan C.Ö.; Mukhopadhyay S.; Hayami W.; Güvenc Z.B.; Pandey R.; Boustani S.	Zdoçan, C.Ö. (7801368240); Mukhopadhyay, S. (7401807717); Hayami, W. (7004734261); Güvenc, Z.B. (6701813798); Pandey, R. (35409985600); Boustani, S. (35745757500)	7801368240; 7401807717; 7004734261; 6701813798; 35409985600; 35745757500	The unusually stable B100 Fullerene, structural transitions in boron nanostructures, and a comparative study of ±- and ³-boron and sheets	2010	Journal of Physical Chemistry C	114	10		4362	4375	13	170	10.1021/jp911641u	https://www.scopus.com/inward/record.uri?eid=2-s2.0-77949469926&doi=10.1021%2fjp911641u&partnerID=40&md5=5b771e601117650b0b79a590d87953a9	Department of Computer Engineering, Ç Ankaya University, Balgat 06530 Ankara, Turkey; Department of Physics, Michigan Technological University, Houghton, Michigan, 49931, United States; National Institute for Materials Science (NIMS), Tsukuba, Ibaraki 305-0044, 1-1 Namiki, Japan; Department of Electronic and Communication Engineering, Ç Ankaya University, Balgat 06530 Ankara, Turkey; FB C - Mathe…	Zdoçan C.Ö., Department of Computer Engineering, Ç Ankaya University, Balgat 06530 Ankara, Turkey; Mukhopadhyay S., Department of Physics, Michigan Technological University, Houghton, Michigan, 49931, United States; Hayami W., National Institute for Materials Science (NIMS), Tsukuba, Ibaraki 305-0044, 1-1 Namiki, Japan; Güvenc Z.B., Department of Electronic and Communication Engineering, Ç Ankaya…	Solid ±-B12 rhombohedral and ³-B28 orthorhombic boron as well as boron nanostructures in the form of spheres, sheets, and multirings beside a ring consisting of icosahedral B12 units were investigated using ab initio quantum chemical and density functional methods. The structure of the B100 fullerene exhibits unusual stability among all noninteracting free-standing clusters, and is more stable th…		Boron; Boron compounds; Fullerenes; Ab initio; Comparative studies; Density-functional methods; Periodic system; Quantum chemical; Ring systems; Structural transitions; System stability							Oganov A.R., Chen J.-H., Gatti C., Ma Y.-Z., Ma Y.-M., Glass C.W., Liu Z.-X., Yu T., Kurakevych O.O., Solozhenko V.L., Nature, 457, (2009); Yu E., Dubrovinsky L., Dubrovinskaia N., Miyajima N., Filinchuk Y., Chernyshov D., Dmitriev V., Sci. Technol. Adv. Mater., 9, (2008); Boustani I., Phys. Rev. B, 55, (1997); Boustani I., Surf. Sci., 370, (1997); Lau K.C., Pandey R., J. Phys. Chem. C, 111, (200…	S. Boustani; FB C - Mathematik und Natur-wissenschaften, Bergische Universität Wuppertal, D-42097 Wuppertal, Gaustrae 20, Germany; email: boustani@uni-wuppertal.de								19327455				English	J. Phys. Chem. C	Article	Final		Scopus	2-s2.0-77949469926
Tian W.-J.; Bai H.; Lu H.-G.; Wu Y.-B.; Li S.-D.	Tian, Wen-Juan (55986622400); Bai, Hui (59839711400); Lu, Hai-Gang (21735049200); Wu, Yan-Bo (8316197000); Li, Si-Dian (25121044900)	55986622400; 59839711400; 21735049200; 8316197000; 25121044900	Planar D2h B26H8, D2h B26H82+, and C2h B26H6: Building Blocks of Stable Boron Sheets with Twin-Hexagonal Holes	2013	Journal of Cluster Science	24	4		1127	1137	10	8	10.1007/s10876-013-0603-2	https://www.scopus.com/inward/record.uri?eid=2-s2.0-84891658865&doi=10.1007%2fs10876-013-0603-2&partnerID=40&md5=5261233b59a5d1d062ee1795560ddeff	Institute of Molecular Science, The Key Laboratory of Chemical Biology and Molecular Engineering of Education Ministry, Shanxi University, Taiyuan, 030006 Shanxi, China; Department of Chemistry, Institute of Material Science, Xinzhou Teachers' University, Xinzhou, 034000 Shanxi, China	Tian W.-J., Institute of Molecular Science, The Key Laboratory of Chemical Biology and Molecular Engineering of Education Ministry, Shanxi University, Taiyuan, 030006 Shanxi, China; Bai H., Institute of Molecular Science, The Key Laboratory of Chemical Biology and Molecular Engineering of Education Ministry, Shanxi University, Taiyuan, 030006 Shanxi, China; Lu H.-G., Institute of Molecular Scienc…	The most stable mono-layer boron sheets were predicted to have both the isolated hexagonal hole and the twin-hexagonal hole. Previous investigations indicate that planar B18Hnq (n = 3-6, q = n - 4) are the building blocks of boron sheets with isolated hexagonal holes. Extensive DFT investigations performed in this work show that D2h B26H8, D2h B26H82+, and C2 B26H6, may serve as the building bloc…	Aromaticity; Boron hydrides; Boron sheets; Double-chains; Twin-hexagonal holes						SXNSF, (2010011012-3); National Natural Science Foundation of China, NSFC, (20873117, 21003086, 21273140); National Natural Science Foundation of China, NSFC	Acknowledgments This work was jointly supported financially by the NSFC (No. 20873117, 21003086, and 21273140) and SXNSF (No. 2010011012-3). The authors thank Dr. Qiang Chen for helpful discussion.	Oganov A.R., Chen J., Gatti C., Ma Y., Ma Y., Glass C.W., Liu Z., Yu T., Kurakevych O.O., Solozhenko V.L., Nature, 457, (2009); Boustani I., Chemical Modelling: Applications and Theory, pp. 1-44, (2011); Kortus J., Mazin II K.D., Belashchenko V.P., Antropov, Boyer L.L., Phys. Rev. Lett., 86, (2001); Ciuparu D., Klie R.F., Zhu Y.M., Pfefferle L., J. Phys. Chem. B, 108, (2004); Liu F., Shen C., Su …	Y.-B. Wu; Institute of Molecular Science, The Key Laboratory of Chemical Biology and Molecular Engineering of Education Ministry, Shanxi University, Taiyuan, 030006 Shanxi, China; email: wyb@sxu.edu.cn								15728862				English	J. Cluster Sci.	Article	Final		Scopus	2-s2.0-84891658865
Boustani I.; Quandt A.; Rubio A.	Boustani, Ihsan (6603934131); Quandt, Alexander (55931834300); Rubio, Angel (7201427575)	6603934131; 55931834300; 7201427575	Boron quasicrystals and boron nanotubes: Ab Initio study of various B96 isomers	2000	Journal of Solid State Chemistry	154	1		269	274	5	58	10.1006/jssc.2000.8848	https://www.scopus.com/inward/record.uri?eid=2-s2.0-0033672610&doi=10.1006%2fjssc.2000.8848&partnerID=40&md5=981f3ea51f2ba7ba9eea426092df1ad2	Gesamthochschule Wuppertal, FB 9, Theoretische Chemie, Bergische Universität, D-42097, Wuppertal, Gaussstrasse 20, Germany; Laboratory of Atomic and Solid State Physics, Cornell University, 530 Clark Hall, Ithaca, NY 14853, United States; Departamento De Física Teorica, Universidad De Valladolid, E-47011, Valladolid, Spain	Boustani I., Gesamthochschule Wuppertal, FB 9, Theoretische Chemie, Bergische Universität, D-42097, Wuppertal, Gaussstrasse 20, Germany, Departamento De Física Teorica, Universidad De Valladolid, E-47011, Valladolid, Spain; Quandt A., Laboratory of Atomic and Solid State Physics, Cornell University, 530 Clark Hall, Ithaca, NY 14853, United States; Rubio A., Departamento De Física Teorica, Univers…	The rhombohedral unit cells of ±-boron crystals and of hypothetical ±-boron quasicrystals were investigated by applying ab initio quantum-chemical methods. The atomic decorations of such unit cells are generally based on a suitable arrangement of eight boron icosahedra, and thus the mechanism of their cohesion was simulated by relaxing a B96 supercluster composed of icosahedral boron clusters loc…		boron; article; chemical analysis; chemical structure; crystal; energy transfer; geometry; isomer; molecular stability; tube		boron, 7440-42-8			DGES, (SAB 1995-0670P); Verband der Chemischen Industrie, VCI, (PB95-0720-C02-01); Deutsche Forschungsgemeinschaft, DFG, (Qu 119/1); Junta de Castilla y León, (VA28/99)	One of us (I.B.) acknowledges the support by the DGES (SAB 1995-0670P) of Spain during the sabbatical stay at the University of Valladolid. This work was supported by the Deutsche Forschungsgemeinschaft (Project SPP-Polyeder and Project Qu 119/1), by the Fonds der Chemischen Industrie, by DGES (Grant PB95-0720-C02-01), and by Junta de Castilla y Leon (Grant VA28/99). Finally, I.B. is indepted to …	Shechtman D., Blech I., Gratas D., Cahn J.W., Phys. Rev. Lett., 53, (1984); Kroto H.W., Heath J.R., O'Brien S.C., Curl R.F., Smalley R.E., Nature, 318, (1985); Ijima S., Nature, 354, (1991); Diets W., Helmberger H., (1965); Werheit H., Lux M., Kuhlmann U., Phys. Stat. Sol. B, 167, (1993); Werheit H., Kuhlmann U., Lux M., Lundstrom T., Phys. Stat. Sol. B, 169, (1993); Boustani I., J. Solid State C…			Academic Press Inc.						00224596		JSSCB		English	J. Solid State Chem.	Article	Final		Scopus	2-s2.0-0033672610
Süleyman Er.; De Wijs G.A.; Brocks G.	Süleyman, Er. (26025593600); De Wijs, Gilles A. (7004620490); Brocks, Geert (7004201878)	26025593600; 7004620490; 7004201878	DFT study of planar boron sheets: A new template for hydrogen storage	2009	Journal of Physical Chemistry C	113	43		18962	18967	5	151	10.1021/jp9077079	https://www.scopus.com/inward/record.uri?eid=2-s2.0-70449553352&doi=10.1021%2fjp9077079&partnerID=40&md5=865a993efd28b043fff58369d0faef71	Computational Materials Science, Faculty of Science and Technology and MESA+ Research Institute, University of Twente, 7500 AE Enschede, P.O. Box 217, Netherlands; Institute for Molecules and Materials, Faculty of Science, Radboud University Nijmegen, 6525 AJ Nijmegen, Heyendaalseweg 135, Netherlands	Süleyman Er., Computational Materials Science, Faculty of Science and Technology and MESA+ Research Institute, University of Twente, 7500 AE Enschede, P.O. Box 217, Netherlands, Institute for Molecules and Materials, Faculty of Science, Radboud University Nijmegen, 6525 AJ Nijmegen, Heyendaalseweg 135, Netherlands; De Wijs G.A., Computational Materials Science, Faculty of Science and Technology a…	We study the hydrogen storage properties of planar boron sheets and compare them to those of graphene. The binding of molecular hydrogen to the boron sheet (0.05 eV) is stronger than that to graphene. We find that dispersion of alkali metal (AM = Li, Na, and K) atoms onto the boron sheet markedly increases hydrogen binding energies and storage capacities. The unique structure of the boron sheet p…		Amplitude modulation; Atoms; Binding energy; Binding sites; Boron; Boron compounds; Graphite; Hydrogen; Nuclear energy; Potential energy; Sheet metal; Sodium; Average binding energy; Bulk metals; DFT study; Graphenes; Hydrogen binding; Hydrogen storage properties; Metal atoms; Molecular hydrogen; Nearest neighbor distance; Storage capacity; Hydrogen storage							Coontz R., Hanson B., Science, 305, (2004); Schlapbach L., Zuttel A., Nature, 414, pp. 353-358, (2001); Van Setten M.J., De Wijs G.A., Popa V.A., Brocks G., Phys. Rev. B, 72, (2005); Er S., Tiwari D., De Wijs G.A., Brocks G., Phys. Rev. B, 79, (2009); Van Setten M.J., De Wijs G.A., Brocks G., Phys. Rev. B, 76, (2007); Gremaud R., Broedersz C.P., Borsa D.M., Borgschulte A., Mauron P., Schreuders H…	G. Brocks; Computational Materials Science, Faculty of Science and Technology and MESA+ Research Institute, University of Twente, 7500 AE Enschede, P.O. Box 217, Netherlands; email: g.brocks@tnw.utwente.nl								19327455				English	J. Phys. Chem. C	Article	Final	All Open Access; Green Open Access	Scopus	2-s2.0-70449553352
Merz M.; Schweiss P.; Wolf T.; Löhneysen H.V.; Schuppler S.	Merz, Michael (56230774300); Schweiss, Peter (7004196301); Wolf, Thomas (7201702157); Löhneysen, Hilbert Von (7004382799); Schuppler, Stefan (6701505188)	56230774300; 7004196301; 7201702157; 7004382799; 6701505188	Electronic structure of single-crystalline MgxAl 1-xB2 probed by X-ray diffraction multipole refinements and polarization-dependent X-ray absorption spectroscopy	2014	Journal of the Physical Society of Japan	83	2	024714				4	10.7566/JPSJ.83.024714	https://www.scopus.com/inward/record.uri?eid=2-s2.0-84894161236&doi=10.7566%2fJPSJ.83.024714&partnerID=40&md5=98e9e78a1cde34da1cfaeb9d5092d6f0	Institut Für Festkörperphysik, Karlsruhe Institute of Technology, 76021 Karlsruhe, Germany; Institut Für Kristallographie, Rheinisch-Westfälische Technische Hochschule Aachen, 52056 Aachen, Germany; Physikalisches Institut, Karlsruhe Institute of Technology, 76131 Karlsruhe, Germany	Merz M., Institut Für Festkörperphysik, Karlsruhe Institute of Technology, 76021 Karlsruhe, Germany, Institut Für Kristallographie, Rheinisch-Westfälische Technische Hochschule Aachen, 52056 Aachen, Germany; Schweiss P., Institut Für Festkörperphysik, Karlsruhe Institute of Technology, 76021 Karlsruhe, Germany; Wolf T., Institut Für Festkörperphysik, Karlsruhe Institute of Technology, 76021 Karls…	X-ray diffraction multipole refinements of single-crystalline Mg xAl1-xB2 and polarization-dependent near-edge x-ray absorption fine structure at the B 1s edge reveal a strongly anisotropic electronic structure. Comparing the data for superconducting compounds (x = 0.8, 1.0) with those for the non-superconductor (x = 0) gives direct evidence for a rearrangement of the hybridizations of the boron …									Nagamatsu J., Nakagawa N., Muranaka T., Zenitani Y., Akimitsu J., Nature, 410, (2001); Sparta K.M., Mller R., Merz M., Roth G., Adelmann P., Wolf T., Acta Crystallogr. Sect. B, 62, (2006); An J.M., Pickett W.E., Phys. Rev. Lett., 86, (2001); Guritanu V., Kuzmenko A.B., Marel Der D.Van, Kazakov S.M., Zhigadlo N.D., Karpinski J., Phys. Rev. B, 73, (2006); Kortus J., Mazin I.I., Belashchenko K.D., A…									13474073		JUPSA		English	J. Phys. Soc. Jpn.	Article	Final	All Open Access; Green Open Access	Scopus	2-s2.0-84894161236
Krsmanovi R.S.; `ljivan anin Z.	Krsmanovi , Radisav S. (56297955900); `ljivan anin, }eljko (6603697305)	56297955900; 6603697305	Atomic structure, electronic properties, and reactivity of in-plane heterostructures of graphene and hexagonal boron nitride	2014	Journal of Physical Chemistry C	118	29		16104	16112	8	20	10.1021/jp501581g	https://www.scopus.com/inward/record.uri?eid=2-s2.0-84904986884&doi=10.1021%2fjp501581g&partnerID=40&md5=919772bf7ed7e6c9c19953192e772d19	Faculty of Natural Sciences and Mathematics, University of Montenegro, ME-21000 Podgorica, Montenegro; Vin a Institute of Nuclear Sciences (020), RS-11001 Belgrade, P.O. Box 522, Serbia	Krsmanovi R.S., Faculty of Natural Sciences and Mathematics, University of Montenegro, ME-21000 Podgorica, Montenegro; `ljivan anin Z., Vin a Institute of Nuclear Sciences (020), RS-11001 Belgrade, P.O. Box 522, Serbia	We applied density functional theory (DFT) to investigate structural and electronic properties, as well as the reactivity of in-plane heterostructures composed of graphene and hexagonal boron nitride (h-BN). The calculations demonstrate a strong tendency of graphene and h-BN to minimize the number of C-N and C-B bonds and thus to segregate into homogeneous domains. A simple bond model, with param…		Binding energy; Boron nitride; Density functional theory; Electronic properties; Energy gap; DFT calculation; Formation energies; Graphene sheets; Hexagonal boron nitride; Hexagonal boron nitride (h-BN); Homogeneous domain; Localized electronic state; Structural and electronic properties; Graphene							Novoselov K.S., Geim A.K., Morozov S.V., Jiang D., Katsnelson M.I., Grigorieva I.V., Dubonos S.V., Firsov A.A., Two-dimensional Gas of Massless Dirac Fermions in Graphene, Nature, 438, pp. 197-200, (2005); Geim A.K., Novoselov K.S., The Rise of Graphene, Nat. Mater., 6, pp. 183-191, (2007); Castro Neto A.H., Guinea F., Peres N.M.R., Novoselov K.S., Geim A.K., The Electronic Properties of Graphene…	Z. `ljivan anin; Vin a Institute of Nuclear Sciences (020), RS-11001 Belgrade, P.O. Box 522, Serbia; email: zeljko@vinca.rs		American Chemical Society						19327447				English	J. Phys. Chem. C	Article	Final		Scopus	2-s2.0-84904986884
Mannix A.J.; Zhou X.-F.; Kiraly B.; Wood J.D.; Alducin D.; Myers B.D.; Liu X.; Fisher B.L.; Santiago U.; Guest J.R.; Yacaman M.J.; Ponce A.; Oganov A.R.; Hersam M.C.; Guisinger N.P.	Mannix, Andrew J. (55953839500); Zhou, Xiang-Feng (55625778700); Kiraly, Brian (57507915600); Wood, Joshua D. (57203624782); Alducin, Diego (56317935500); Myers, Benjamin D. (9333893800); Liu, Xiaolong (56441942500); Fisher, Brandon L. (55142112800); Santiago, Ulises (55634214800); Guest, Jeffrey R. (34971230600); Yacaman, Miguel Jose (55989675800); Ponce, Arturo (7005151216); Oganov, Artem R. (6…	55953839500; 55625778700; 57507915600; 57203624782; 56317935500; 9333893800; 56441942500; 55142112800; 55634214800; 34971230600; 55989675800; 7005151216; 6701334785; 7004251316; 6602419569	Synthesis of borophenes: Anisotropic, two-dimensional boron polymorphs	2015	Science	350	6267		1513	1516	3	2337	10.1126/science.aad1080	https://www.scopus.com/inward/record.uri?eid=2-s2.0-84950268448&doi=10.1126%2fscience.aad1080&partnerID=40&md5=fe8872d49614a25c0e5dc223512d1f53	Center for Nanoscale Materials, Argonne National Laboratory, Building 440, 9700 South Cass Avenue, Argonne, 60439, IL, United States; Department of Materials Science and Engineering, Northwestern University, 2220 Campus Drive, Evanston, 60208, IL, United States; Department of Geosciences, Center for Materials by Design, Institute for Advanced Computational Science, Stony Brook University, Stony B…	Mannix A.J., Center for Nanoscale Materials, Argonne National Laboratory, Building 440, 9700 South Cass Avenue, Argonne, 60439, IL, United States, Department of Materials Science and Engineering, Northwestern University, 2220 Campus Drive, Evanston, 60208, IL, United States; Zhou X.-F., Department of Geosciences, Center for Materials by Design, Institute for Advanced Computational Science, Stony …	At the atomic-cluster scale, pure boron is markedly similar to carbon, forming simple planar molecules and cage-like fullerenes.Theoretical studies predict that two-dimensional (2D) boron sheets will adopt an atomic configuration similar to that of boron atomic clusters.We synthesized atomically thin, crystalline 2D boron sheets (i.e., borophene) on silver surfaces under ultrahigh-vacuum conditio…		Anisotropy; Boron; Fullerenes; Silver; Vacuum; boron; borophene; graphene; unclassified drug; boron; fullerene derivative; silver; anisotropy; boron; buckling; mineral synthesis; polymorphism; prediction; silver; adsorption; Article; Auger electron spectroscopy; chemical structure; density functional theory; electron diffraction; priority journal; scanning transmission electron microscopy; scanni…		boron, 7440-42-8; silver, 7440-22-4; Boron, ; Fullerenes, ; Silver,			Defense Advanced Research Projects Agency, (W31P4Q1210008); National Institute on Minority Health and Health Disparities; Northwestern University; Office of Naval Research, (N00014-14-1-0669); Welch Foundation, (AX-1615); National Institute on Minority Health and Health Disparities, NIMHD, (G12MD007591); National Institute on Minority Health and Health Disparities, NIMHD		Ogitsu T., Schwegler E., Galli G., Chem. Rev, 113, pp. 3425-3449, (2013); Douglas B., Ho S.-M., Structure and Chemistry of Crystalline Solids, (2007); Oganov A.R., Et al., Nature, 457, pp. 863-867, (2009); Zhai H.-J., Kiran B., Li J., Wang L.-S., Nat. Mater, 2, pp. 827-833, (2003); Sergeeva A.P., Et al., Acc. Chem. Res, 47, pp. 1349-1358, (2014); Zhai H.-J., Et al., Nat. Chem, 6, pp. 727-731, (20…	N.P. Guisinger; Center for Nanoscale Materials, Argonne National Laboratory, Building 440, Argonne, 9700 South Cass Avenue, 60439, United States; email: nguisinger@anl.gov		American Association for the Advancement of Science						00368075		SCIEA	26680195	English	Sci.	Article	Final	All Open Access; Green Open Access	Scopus	2-s2.0-84950268448
Moroz V.; Oh Y.-S.; Pramanik D.; Graoui H.; Foad M.A.	Moroz, Victor (7102508307); Oh, Yong-Seog (12800400100); Pramanik, Dipu (57213110619); Graoui, Houda (8531455800); Foad, Majeed A. (7004033794)	7102508307; 12800400100; 57213110619; 8531455800; 7004033794	Optimizing boron junctions through point defect and stress engineering using carbon and germanium co-implants	2005	Applied Physics Letters	87	5	051908				50	10.1063/1.2001163	https://www.scopus.com/inward/record.uri?eid=2-s2.0-33645507953&doi=10.1063%2f1.2001163&partnerID=40&md5=8e7b1e57f4b4b3210540996678760f00	Synopsys, Incorporated, Mountain View, CA 94043, 700 East Middlefield Road, United States; Applied Materials Incorporated, Sunnyvale, CA 94086, 974 East Arques Avenue, United States	Moroz V., Synopsys, Incorporated, Mountain View, CA 94043, 700 East Middlefield Road, United States; Oh Y.-S., Synopsys, Incorporated, Mountain View, CA 94043, 700 East Middlefield Road, United States; Pramanik D., Synopsys, Incorporated, Mountain View, CA 94043, 700 East Middlefield Road, United States; Graoui H., Applied Materials Incorporated, Sunnyvale, CA 94086, 974 East Arques Avenue, Unite…	We report the fabrication of p +/n junctions using Ge +, C +, and B + co-implantation and a spike anneal. The best junction exhibits a depth of 26 nm, vertical abruptness of 3 nm/decade, and sheet resistance of 520 Ohm/square. The junction location is defined by where the boron concentration drops to 10 18 cm -3. These junctions are close to the International Technology Roadmap specifications for…		Amorphization; Diffusion; Germanium; Ion implantation; Point defects; Stress analysis; Boron diffusion; Boron junctions; Boron-interstitial clusters; Stress engineering; Semiconductor junctions							Graoui H., Mater. Res. Soc. Symp. Proc., 810, (2004); Napolitani E., Appl. Phys. Lett., 79, (2001); Liu C.-L., Phys. Status Solidi B, 239, (2003); Thompson P.E., J. Vac. Sci. Technol. B, 22, (2004); TSuprem-4 User's Guide, Version W-2004.09, (2004); Cowern N.E.B., Appl. Phys. Lett., 86, (2005); Mirabella S., Phys. Rev. B, 65, (2002); Solmi S., J. Appl. Phys., 69, (1991); Orrarienzo W.A., J. Appl.…	V. Moroz; Synopsys, Incorporated, Mountain View, CA 94043, 700 East Middlefield Road, United States; email: victorm@synopsys.com								00036951		APPLA		English	Appl Phys Lett	Article	Final		Scopus	2-s2.0-33645507953
Kakio A.; Nishimoto S.-I.; Yanagisawa K.; Kozutsumi Y.; Matsuzaki K.	Kakio, Atsuko (6506993607); Nishimoto, Sei-ichi (35450230900); Yanagisawa, Katsuhiko (35428940300); Kozutsumi, Yasunori (7004173034); Matsuzaki, Katsumi (7202615539)	6506993607; 35450230900; 35428940300; 7004173034; 7202615539	Interactions of amyloid ²-protein with various gangliosides in raft-like membranes: Importance of GM1 ganglioside-bound form as an endogenous seed for Alzheimer amyloid	2002	Biochemistry	41	23		7385	7390	5	350	10.1021/bi0255874	https://www.scopus.com/inward/record.uri?eid=2-s2.0-0037062582&doi=10.1021%2fbi0255874&partnerID=40&md5=c49aed0386fe12c98974156117e27c48	Department of Energy and Hydrocarbon Chemistry, Graduate School of Engineering, Kyoto University, Sakyo-ku, Kyoto 606-8501, Japan; Department of Dementia Research, National Institute of Longevity Sciences, Morioka, Obu, 474-8522, Gengo 36-3, Japan; Graduate School of Biostudies, Kyoto University, Sakyo-ku, Kyoto 606-8501, Japan; Glyco-Chain Expression Laboratory, Supra-Biomolecular System Researc…	Kakio A., Department of Energy and Hydrocarbon Chemistry, Graduate School of Engineering, Kyoto University, Sakyo-ku, Kyoto 606-8501, Japan; Nishimoto S.-I., Department of Energy and Hydrocarbon Chemistry, Graduate School of Engineering, Kyoto University, Sakyo-ku, Kyoto 606-8501, Japan; Yanagisawa K., Department of Dementia Research, National Institute of Longevity Sciences, Morioka, Obu, 474-85…	GM1 ganglioside-bound amyloid ²-protein (GM1-A²), found in brains exhibiting early pathological changes of Alzheimer's disease (AD) plaques, has been suggested to accelerate amyloid fibril formation by acting as a seed. We have previously found using dye-labeled A² that A² recognizes a GM1 cluster, the formation of which is facilitated by cholesterol [Kakio, A., Nishimoto, S., Yanagisawa, K., Koz…		Alzheimer Disease; Amyloid beta-Protein; Animals; Binding Sites; Boron Compounds; Cattle; Coumarins; Fluorescent Dyes; G(M1) Ganglioside; Humans; Liposomes; Membrane Microdomains; Peptide Fragments; Protein Structure, Secondary; Brain; Cholesterol; Lipids; Pathology; amyloid; amyloid beta protein; cholesterol; ganglioside; sialic acid; sphingomyelin; Ganglioside clusters; alpha helix; Alzheimer d…		amyloid, 11061-24-8; amyloid beta protein, 109770-29-8; cholesterol, 57-88-5; sphingomyelin, 85187-10-6; 4,4-difluoro-4-bora-3a,4a-diaza-s-indacene, ; 7-diethylaminocoumarin-3-carboxylic acid, 50995-74-9; Amyloid beta-Protein, ; Boron Compounds, ; Coumarins, ; Fluorescent Dyes, ; G(M1) Ganglioside, 37758-47-7; Liposomes, ; Peptide Fragments, ; amyloid beta-protein (1-40),					Selkoe D.J., Annu. Rev. Cell Biol., 10, pp. 373-403, (1994); Harper J.D., Lansbury P.T. Jr., Annu. Rev. Biochem., 66, pp. 385-407, (1997); Lansbury P.T. Jr., Neuron, 19, pp. 1151-1154, (1997); Yanagisawa K., Odaka A., Suzuki N., Ihara Y., Nat. Med., 1, pp. 1062-1066, (1995); Yanagisawa K., Ihara Y., Neurobiol. Aging, 19, (1998); Yanagisawa K., McLaurin J., Michikawa M., Chakrabartty A., Ihara Y.,…	K. Matsuzaki; Graduate School of Biostudies, Kyoto University, Kyoto 606-8501, Sakyo-ku, Japan; email: katsumim@pharm.kyotou.ac.jp								00062960		BICHA	12044171	English	Biochemistry	Article	Final		Scopus	2-s2.0-0037062582
Qiu N.-X.; Zhang C.-H.; Xue Y.	Qiu, Nian-Xiang (55234390500); Zhang, Cheng-Hua (59616545200); Xue, Ying (56004302800)	55234390500; 59616545200; 56004302800	Tuning Hydrogen Storage in Lithium-Functionalized BC2N Sheets by Doping with Boron and Carbon	2014	ChemPhysChem	15	14		3015	3025	10	14	10.1002/cphc.201402246	https://www.scopus.com/inward/record.uri?eid=2-s2.0-84941092928&doi=10.1002%2fcphc.201402246&partnerID=40&md5=a802f968da49c3499ffa035363ff36a4	College of Chemistry, Key Laboratory of Green Chemistry and Technology, Ministry of Education, Sichuan University, Chengdu, 610064, China; Institute of Chemical Materials, China Academy of Engineering Physics (CAEP), P.O. Box 919-327, Mianyang, Sichuan, 621900, China	Qiu N.-X., College of Chemistry, Key Laboratory of Green Chemistry and Technology, Ministry of Education, Sichuan University, Chengdu, 610064, China; Zhang C.-H., Institute of Chemical Materials, China Academy of Engineering Physics (CAEP), P.O. Box 919-327, Mianyang, Sichuan, 621900, China; Xue Y., College of Chemistry, Key Laboratory of Green Chemistry and Technology, Ministry of Education, Sic…	First-principles calculations are used to explore the strong binding of lithium to boron- and carbon-doped BC2N monolayers (BC2NBC and BC2NCN, respectively) without the formation of lithium clusters. In comparison to BC2N and BC2NCB, lithium-decorated BC2NBC and BC2NCN systems possess stronger s-p and p-p hybridization and, hence, the binding energy is higher. Lithium becomes partially positively…	adsorption; boron-nitrogen compounds; hydrogen storage; lithium; nanomaterials						National Natural Science Foundation of China, NSFC, (21173151); National Natural Science Foundation of China, NSFC; Ministry of Science and Technology of the People's Republic of China, MOST, (2011CB201202); Ministry of Science and Technology of the People's Republic of China, MOST; National Key Research and Development Program of China, NKRDPC	This research was supported by National Basic Research Program of China (973 Program) of the Ministry of Science and Technology of China (Grant No. 2011CB201202) and the National Natural Science Foundation of China (Grant No. 21173151).	Schlapbach L., Zuttel A., Nature, 414, pp. 353-358, (2001); Cortright R.D., Davda R.R., Dumesic J.A., Nature, 418, pp. 964-967, (2002); Alper J., Science, 299, pp. 1686-1687, (2003); Bhatia S.K., Myers A.L., Langmuir, 22, pp. 1688-1700, (2006); Lochan R.C., Head-Gordon M., Phys. Chem. Chem. Phys., 8, pp. 1357-1370, (2006); Kunowsky M., Marco-Lozar J.P., Linares-Solano A., J. Renew. Ener., 2013, (…	Y. Xue; College of Chemistry, Key Laboratory of Green Chemistry and Technology, Ministry of Education, Sichuan University, Chengdu, 610064, China; email: yxue@scu.edu.cn		Wiley-VCH Verlag						14394235		CPCHF		English	ChemPhysChem	Article	Final		Scopus	2-s2.0-84941092928
Singh S.K.; Srinivasan S.G.; Neek-Amal M.; Costamagna S.; Van Duin A.C.T.; Peeters F.M.	Singh, Sandeep Kumar (58180533500); Srinivasan, S. Goverapet (36968395600); Neek-Amal, M. (9132743800); Costamagna, S. (15052987200); Van Duin, Adri C. T. (7004035944); Peeters, F.M. (55203838700)	58180533500; 36968395600; 9132743800; 15052987200; 7004035944; 55203838700	Thermal properties of fluorinated graphene	2013	Physical Review B - Condensed Matter and Materials Physics	87	10	104114				115	10.1103/PhysRevB.87.104114	https://www.scopus.com/inward/record.uri?eid=2-s2.0-84875723747&doi=10.1103%2fPhysRevB.87.104114&partnerID=40&md5=e33d8d6995cf42ae9fa4a197d5af4186	Departement Fysica, Universiteit Antwerpen, B-2020 Antwerpen, Groenenborgerlaan 171, Belgium; Department of Mechanical and Nuclear Engineering, Pennsylvania State University, University Park, PA 16801, United States; Department of Physics, Shahid Rajaee Teacher Training University, Lavizan, Tehran 16785-136, Iran; Facultad de Ciencias Exactas Ingeniería y Agrimensura, Universidad Nacional de Rosa…	Singh S.K., Departement Fysica, Universiteit Antwerpen, B-2020 Antwerpen, Groenenborgerlaan 171, Belgium; Srinivasan S.G., Department of Mechanical and Nuclear Engineering, Pennsylvania State University, University Park, PA 16801, United States; Neek-Amal M., Departement Fysica, Universiteit Antwerpen, B-2020 Antwerpen, Groenenborgerlaan 171, Belgium, Department of Physics, Shahid Rajaee Teacher …	Large-scale atomistic simulations using the reactive force field approach are implemented to investigate the thermomechanical properties of fluorinated graphene (FG). A set of parameters for the reactive force field potential optimized to reproduce key quantum mechanical properties of relevant carbon-fluorine cluster systems are presented. Molecular dynamics simulations are used to investigate th…									Novoselov K.S., Geim A.K., Morozov S.V., Jiang D., Zhang Y., Dubonos S.V., Grigorieva I.V., Firsov A.A., Electric field in atomically thin carbon films, Science, 306, 5696, pp. 666-669, (2004); Geim A.K., Novoselov K.S., The rise of graphene, Nature Materials, 6, 3, pp. 183-191, (2007); Berger C., Song Z., Li X., Wu X., Brown N., Naud C., Mayou D., Li T., Hass J., Marchenkov A.N., Conrad E.H., Fi…									1550235X		PRBMD		English	Phys. Rev. B Condens. Matter Mater. Phys.	Article	Final	All Open Access; Green Open Access	Scopus	2-s2.0-84875723747
Mitran T.L.; Nicolaev A.; Nemnes G.A.; Ion L.; Antohe S.	Mitran, T.L. (36523436700); Nicolaev, Adela (42561765700); Nemnes, G.A. (6506036119); Ion, L. (26643248700); Antohe, S. (6701745577)	36523436700; 42561765700; 6506036119; 26643248700; 6701745577	Magnetic behavior and clustering effects in Mn-doped boron nitride sheets	2012	Journal of Physics Condensed Matter	24	32	326003				9	10.1088/0953-8984/24/32/326003	https://www.scopus.com/inward/record.uri?eid=2-s2.0-84864232094&doi=10.1088%2f0953-8984%2f24%2f32%2f326003&partnerID=40&md5=eab312d81d7a043b7dd1d7de7008eabb	Faculty of Physics, Materials and Devices, Electronics and Optoelectronics Research Center, University of Bucharest, 077125 Magurele-Ilfov, PO Box MG-11, Romania	Mitran T.L., Faculty of Physics, Materials and Devices, Electronics and Optoelectronics Research Center, University of Bucharest, 077125 Magurele-Ilfov, PO Box MG-11, Romania; Nicolaev A., Faculty of Physics, Materials and Devices, Electronics and Optoelectronics Research Center, University of Bucharest, 077125 Magurele-Ilfov, PO Box MG-11, Romania; Nemnes G.A., Faculty of Physics, Materials and …	Ab initio calculations are performed in the framework of density functional theory on Mn-doped boron nitride sheets, which are candidates for two-dimensional diluted magnetic semiconductors (DMSs). Each type of substitution reveals a qualitatively different magnetic behavior encompassing ferromagnetic, anti-ferromagnetic and spin glass ordering. The ability of formation of these defects is also d…		Density functional theory; Ferromagnetic materials; Impurities; Magnetic moments; Magnetic semiconductors; Manganese; Paramagnetism; Semiconductor doping; Solvents; Ab initio calculations; Clustering effect; Critical concentration; Diluted magnetic semiconductors; Higher-order exchange; Magnetic behavior; Mn-doped; Optimal conditions; Ferromagnetism							Paffett M.T., Simonson R.J., Papin P., Paine R.T., Borazine adsorption anddecomposition at Pt(111) and Ru(001) surfaces, Surf. Sci., 232, 3, pp. 286-296, (1990); Novoselov K.S., Jiang D., Schedin F., Booth T.J., Khotkevich V.V., Morozov S.V., Geim A.K., Two-dimensional atomic crystals, Proceedings of the National Academy of Sciences of the United States of America, 102, 30, pp. 10451-10453, (2005…									1361648X		JCOME		English	J Phys Condens Matter	Article	Final		Scopus	2-s2.0-84864232094
O'Dowd C.; Kennedy J.D.; Thornton-Pett M.	O'Dowd, Caroline (7006708205); Kennedy, John D. (7404198900); Thornton-Pett, Mark (7006705975)	7006708205; 7404198900; 7006705975	The use of Kitaigorodskii's Aufbau principle in the solid-state study of crystalline borane compounds. A preliminary account	2002	Journal of Organometallic Chemistry	657	1-2		20	39	19	21	10.1016/S0022-328X(02)01587-5	https://www.scopus.com/inward/record.uri?eid=2-s2.0-0036742056&doi=10.1016%2fS0022-328X%2802%2901587-5&partnerID=40&md5=a540deac3aed4fca702769d1c98c75c1	Borane and the Crystallographic Research Laboratories, School of Chemistry, University of Leeds, Leeds LS2 9JT, United Kingdom	O'Dowd C., Borane and the Crystallographic Research Laboratories, School of Chemistry, University of Leeds, Leeds LS2 9JT, United Kingdom; Kennedy J.D., Borane and the Crystallographic Research Laboratories, School of Chemistry, University of Leeds, Leeds LS2 9JT, United Kingdom; Thornton-Pett M., Borane and the Crystallographic Research Laboratories, School of Chemistry, University of Leeds, Lee…	Very many molecular structures of polyhedral borane compounds have been established by solid-state crystallographic analysis, but their intermolecular interactions, and the factors that dictate their supramolecular arrangements in the crystal lattice, are essentially unexamined. Kitaigorodskii's Aufbau principle (KAP) forms the basis of a technique for such an examination and simplifies the visua…	Borane cluster compounds; Close-packing; Crystal engineering; Dihydrogen-bonding; Kitaigorodskii's Aufbau principle; Structural systematics; Supramolecular; Weak intermolecular interactions	4,4' bipyridine; alkane derivative; borane derivative; boron derivative; ethane; hexane; methyl group; solvent; article; chemical interaction; controlled study; crystal structure; crystallography; encapsulation; hydrogen bond; solid state					Engineering and Physical Sciences Research Council, EPSRC	We thank L.B. (Columbia, Missouri) for specific adaptations to his XSeed program, Ton Spek (Utrecht) for specific additions to his platon program, and the EPSRC (grants nos. GR/L/49505 and GR/M/83360) for support and for a studentship to Caroline O'Dowd. We also thank M.L. and J.H. for the supply of crystalline compounds and for permission to use results before formal publication [12,13] , and T.…	Desiraju G.R., Steiner T., The Weak Hydrogen Bond in Structural Chemistry and Biology, pp. 1-21, (1999); Desiraju G.R., Crystal Engineering: The Design of Organic Solids, (1989); Etter M.C., Accs. Chem. Res, 23, (1990); Bernstein J., Etter M.C., MacDonald J.M., J. Chem. Soc. Perkin Trans II, (1990); Bernstein J., Davis R.E., Shimoni L., Chang N.-L., Angew. Chem. Int. Ed. Engl, 34, (1995); Kitaigo…	M. Thornton-Pett; The Borane/Crystallography Res. Lab., The School of Chemistry, The University of Leeds, Leeds LS2 9JT, United Kingdom; email: marktp@chem.leeds.ac.uk								0022328X		JORCA		English	J. Organomet. Chem.	Article	Final		Scopus	2-s2.0-0036742056
Salm C.; Van Veen D.T.; Gravesteijn D.J.; Holleman J.; Woerlee P.H.	Salm, C. (6701617027); Van Veen, D.T. (6506306387); Gravesteijn, D.J. (7004927006); Holleman, J. (7004431858); Woerlee, P.H. (7004190421)	6701617027; 6506306387; 7004927006; 7004431858; 7004190421	Diffusion and electrical properties of boron and arsenic doped poly-Si and poly-GexSi1-x (x < 0.3) as gate material for Sub-0.25 ¼m complementary metal oxide Semiconductor applications	1997	Journal of the Electrochemical Society	144	10		3665	3673	8	52	10.1149/1.1838067	https://www.scopus.com/inward/record.uri?eid=2-s2.0-0031251115&doi=10.1149%2f1.1838067&partnerID=40&md5=9581eeb701b845a8d692ab4ea161731f	MESA Research Institute, University of Twente, 7500 AE Enschede, Netherlands; Philips Research Laboratories, Eindhoven, Netherlands	Salm C., MESA Research Institute, University of Twente, 7500 AE Enschede, Netherlands; Van Veen D.T., MESA Research Institute, University of Twente, 7500 AE Enschede, Netherlands; Gravesteijn D.J., Philips Research Laboratories, Eindhoven, Netherlands; Holleman J., MESA Research Institute, University of Twente, 7500 AE Enschede, Netherlands; Woerlee P.H., MESA Research Institute, University of Tw…	In this paper the texture, morphology, diffusion and electrical (de-) activation of dopants in polycrystalline GexSi1-x and Si have been studied in detail. For gate doping B+, BF+2, and As+ were used and thermal budgets were chosen to be compatible with deep submicron CMOS processes. Diffusion of dopants is different for GeSi alloys, B diffuses significantly more slowly and As has a much faster d…		Arsenic; Boron; CMOS integrated circuits; Diffusion in solids; Grain boundaries; Grain size and shape; Morphology; Semiconducting germanium compounds; Semiconducting silicon; Semiconductor doping; Solubility; Textures; Electrical activation; Germanium silicide; Polycrystalline materials							King T.-J., Pfiester J.R., Shott J.D., McVittie J.P., Saraswat K.C., Tech. Dig. Int. Electron Device Meet., (1990); King T.-J., McVittie J.P., Saraswat K.C., Pfiester J.R., IEEE Trans. Electron Dev., ED-41, (1994); Scotnicki T., Proceedings of ESSDERC'96, pp. 505-514, (1996); Bang D.S., Cao M., Wang A., Saraswat K.C., Appl. Phys. Lett., 66, (1995); Holleman J., Kuiper A.E.T., Verweij J.F., This J…			Electrochemical Society Inc.						00134651		JESOA		English	J Electrochem Soc	Article	Final	All Open Access; Green Open Access	Scopus	2-s2.0-0031251115
Qiu N.-X.; Tian Z.-Y.; Guo Y.; Zhang C.-H.; Luo Y.-P.; Xue Y.	Qiu, Nian-Xiang (55234390500); Tian, Zhi-Yue (55917463100); Guo, Yong (56970015100); Zhang, Cheng-Hua (59616545200); Luo, Yan-Ping (56128382000); Xue, Ying (56004302800)	55234390500; 55917463100; 56970015100; 59616545200; 56128382000; 56004302800	A first-principle study of calcium-decorated BC2N sheet doped by boron or carbon for high hydrogen storage	2014	International Journal of Hydrogen Energy	39	17		9307	9320	13	50	10.1016/j.ijhydene.2014.04.063	https://www.scopus.com/inward/record.uri?eid=2-s2.0-84901197803&doi=10.1016%2fj.ijhydene.2014.04.063&partnerID=40&md5=2ce6c7d638d938076f441d62c2098391	College of Chemistry, Key Laboratory of Green Chemistry and Technology in Ministry of Education, Sichuan University, Chengdu 610064, China; Institute of Chemical Materials, China Academy of Engineering Physics (CAEP), Mianyang, Sichuan 621900, P.O. Box 919-327, China; Vkan Certification and Testing Co. Ltd., China Electric Appliance Science Research Institute Co. Ltd, Guangzhou 510663, China	Qiu N.-X., College of Chemistry, Key Laboratory of Green Chemistry and Technology in Ministry of Education, Sichuan University, Chengdu 610064, China; Tian Z.-Y., College of Chemistry, Key Laboratory of Green Chemistry and Technology in Ministry of Education, Sichuan University, Chengdu 610064, China; Guo Y., College of Chemistry, Key Laboratory of Green Chemistry and Technology in Ministry of Ed…	Hydrogen adsorption and storage on calcium-decorated BC2N sheets doped by Boron or Carbon were investigated using the first-principles calculations. Unlike the weak bond between Ca atoms and pristine BC 2N, doping boron or carbon atoms on BC2N sheet can significantly strengthen the Ca atoms on the BC2N, especially for BC2NBC and BC2NCN. It is observed that Ca decorated BC2NBC and BC2NCN possess s…	Adsorption; Hydrogen storage; The first-principles calculations	Adsorption; Atoms; Binding energy; Boron; Calculations; Carbon; Gas adsorption; Adsorption energies; Ambient conditions; Clustering problems; First-principle study; First-principles calculation; Hydrogen adsorption and storages; Hydrogen molecule; Hydrogen recycling; Hydrogen storage					National Natural Science Foundation of China, NSFC, (21173151); National Natural Science Foundation of China, NSFC; National Key Research and Development Program of China, NKRDPC, (2011CB201202); National Key Research and Development Program of China, NKRDPC	This work was supported by National Basic Research Program of China (973 Program) (Grant No. 2011CB201202 ) and the National Natural Science Foundation of China (Grant No. 21173151 ).	Schlapbach L., Zuttel A., Hydrogen-storage materials for mobile applications, Nature, 414, pp. 353-358, (2001); Cortright R.D., Davda R.R., Dumesic J.A., Hydrogen from catalytic reforming of biomass-derived hydrocarbons in liquid water, Nature, 418, pp. 964-967, (2002); Alper J., Water splitting goes Au naturel, Science, 299, pp. 1686-1687, (2003); Dillon A.C., Jones K.M., Bekkedahl T.A., Kiang C…	Y. Xue; College of Chemistry, Key Laboratory of Green Chemistry and Technology in Ministry of Education, Sichuan University, Chengdu 610064, China; email: yxue@scu.edu.cn		Elsevier Ltd						03603199		IJHED		English	Int J Hydrogen Energy	Article	Final		Scopus	2-s2.0-84901197803
Wu H.-Y.; Fan X.; Kuo J.-L.; Deng W.-Q.	Wu, Hong-Yu (55703642300); Fan, Xiaofeng (35319644200); Kuo, Jer-Lai (57214152112); Deng, Wei-Qiao (7202223720)	55703642300; 35319644200; 57214152112; 7202223720	DFT study of hydrogen storage by spillover on graphene with boron substitution	2011	Journal of Physical Chemistry C	115	18		9241	9249	8	145	10.1021/jp200038b	https://www.scopus.com/inward/record.uri?eid=2-s2.0-79955917655&doi=10.1021%2fjp200038b&partnerID=40&md5=d6fc507d5013014e6178177b3a96446d	Dalian Institute of Chemical Physics, Chinese Academy of Sciences, Dalian 116023, China; Division of Physics and Applied Physics, School of Physical and Mathematical Sciences, Nanyang Technological University, Singapore 637371, Singapore; Institute of Atomic and Molecular Sciences, Academia Sinica, Taipei 106, Taiwan	Wu H.-Y., Dalian Institute of Chemical Physics, Chinese Academy of Sciences, Dalian 116023, China, Division of Physics and Applied Physics, School of Physical and Mathematical Sciences, Nanyang Technological University, Singapore 637371, Singapore; Fan X., Division of Physics and Applied Physics, School of Physical and Mathematical Sciences, Nanyang Technological University, Singapore 637371, Sin…	The hydrogen spillover mechanism on B-doped graphene was explicitly investigated by first-principles calculations. By the incorporation of boron into graphene, our theoretical investigation shows that B doping can substantially enhance the adsorption strength for both H atoms and the metal cluster on the substrate. The firmly bound catalytic metal on B-doped graphene can effectively dissociate H2…		Adsorption; Atoms; Boron; Calculations; Doping (additives); Graphene; Hydrogen; Microporosity; Sheet metal; Adsorption strength; Ambient conditions; B-doping; Bridge sites; Catalytic metals; DFT study; First-principles calculation; Graphene sheets; H migration; Hydrogen spillover; Hydrogen uptake; Low activation; Metal cluster; Microporous carbons; Theoretical investigations; Hydrogen storage							Schlapbach L., Zuttel A., Nature, 414, (2001); Satyapal S., Petrovic J., Read C., Thomas G., Ordaz G., Catal. Today, 120, (2007); Crabtree G.W., Dresselhaus M.S., MRS Bull., 33, (2008); Deng W.Q., Xu X., Goddard W.A., Phys. Rev. Lett., 92, (2004); Yang Z.X., Xia Y.D., Mokaya R., J. Am. Chem. Soc., 129, (2007); Rowsell J.L.C., Yaghi O.M., Angew. Chem.-Int. Ed., 44, (2005); Han S.S., Deng W.Q., God…	J.-L. Kuo; Institute of Atomic and Molecular Sciences, Academia Sinica, Taipei 106, Taiwan; email: jlkuo@pub.iams.sinica.edu.tw								19327455				English	J. Phys. Chem. C	Article	Final		Scopus	2-s2.0-79955917655
Moradian R.; Shahrokhi M.; Sadat Charganeh S.; Moradian S.	Moradian, Rostam (10046213500); Shahrokhi, Masoud (54893045900); Sadat Charganeh, Samira (55481530700); Moradian, Sina (55480870200)	10046213500; 54893045900; 55481530700; 55480870200	Structural, magnetic, electronic and optical properties of iron cluster (Fe 6) decorated boron nitride sheet	2012	Physica E: Low-Dimensional Systems and Nanostructures	46			182	188	6	30	10.1016/j.physe.2012.08.012	https://www.scopus.com/inward/record.uri?eid=2-s2.0-84869009132&doi=10.1016%2fj.physe.2012.08.012&partnerID=40&md5=d6356228d26f3a11bf6f9ccfcc1ccb94	Physics Department, Faculty of Science, Razi University, Kermanshah, Iran; Nano Science and Technology Research Center, Razi University, Kermanshah, Iran; Computational Physical Science Research Laboratory, Department of Nano-Science, Institute for Studies in Theoretical Physics and Mathematics (IPM), Tehran, P.O. Box 19395-5531, Iran; Department of Physics, Payamenoor University, Orumieh, Iran; …	Moradian R., Physics Department, Faculty of Science, Razi University, Kermanshah, Iran, Nano Science and Technology Research Center, Razi University, Kermanshah, Iran, Computational Physical Science Research Laboratory, Department of Nano-Science, Institute for Studies in Theoretical Physics and Mathematics (IPM), Tehran, P.O. Box 19395-5531, Iran; Shahrokhi M., Physics Department, Faculty of Sci…	By using ab initio density functional theory, structural, electronic, magnetic and optical properties of Fe 6 cluster adsorbed on the surface of a boron nitride sheet are studied. We found that nitrogen and boron atoms of boron nitride sheet around Fe cluster have small magnetic moments, where their directions for nitrogen atoms are anti-parallel while for boron atoms are parallel to the Fe clust…		Atoms; Calculations; Density functional theory; Magnetic moments; Metallography; Semiconductor quantum wells; Ab initio density functional theories (DFT); Boron atom; Entire system; Fe clusters; Half-metallic; Inter-band transition; Iron cluster; Nitrogen atom; Quantum state; Optical properties							Novoselov K.S., Geim A.K., Morozov S.V., Jiang D., Zhang Y., Dubonos S.V., Grigorieva I.V., Firsov A.A., Science, 306, (2004); Berger C., Song Z., Li T., Li X., Ogbazghi A.Y., Feng R., Dai Z., Marchenkov A.N., Conrad E.H., First P.N., De Heer W.A., J. Phys. Chem. B, 108, (2004); Falko V., Nat. Phys., 3, (2007); Son Y.W., Cohen M.L., Louie S.G., Nature, 444, (2006); Wang X., Li X., Zhang L., Yoon …	R. Moradian; Physics Department, Faculty of Science, Razi University, Kermanshah, Iran; email: moradian.rostam@gmail.com								13869477		PELNF		English	Phys E	Article	Final		Scopus	2-s2.0-84869009132
Sharp J.A.; Smith A.J.; Webb R.P.; Kirkby K.J.; Cowern N.E.B.; Giubertoni D.; Gennaro S.; Bersani M.; Foad M.A.; Fazzini P.F.; Cristiano F.	Sharp, J.A. (8686336400); Smith, A.J. (57198626638); Webb, R.P. (7403006881); Kirkby, K.J. (7003579152); Cowern, N.E.B. (7007070601); Giubertoni, D. (6602514839); Gennaro, S. (8679919000); Bersani, M. (7004538692); Foad, M.A. (7004033794); Fazzini, P.F. (15059866400); Cristiano, F. (7005704430)	8686336400; 57198626638; 7403006881; 7003579152; 7007070601; 6602514839; 8679919000; 7004538692; 7004033794; 15059866400; 7005704430	Surface proximity and boron concentration effects on end-of-range defect formation during nonmelt laser annealing	2008	Applied Physics Letters	92	8	082109				9	10.1063/1.2885091	https://www.scopus.com/inward/record.uri?eid=2-s2.0-40049084796&doi=10.1063%2f1.2885091&partnerID=40&md5=3c794c77587e1406e243698418a32c35	Faculty of Engineering and Physical Sciences, Advanced Technology Institute, University of Surrey, Guildford GU2 7XH, United Kingdom; School of Electrical, Electronic and Computer Engineering, University of Newcastle Upon Tyne, Newcastle upon Tyne NE1 7RU, United Kingdom; Fondazione Bruno Kessler, Ricerca Scientifica e Tecnologica, Povo (Trento) 38050, Via Sommarive 18, Italy; Front End Products,…	Sharp J.A., Faculty of Engineering and Physical Sciences, Advanced Technology Institute, University of Surrey, Guildford GU2 7XH, United Kingdom; Smith A.J., Faculty of Engineering and Physical Sciences, Advanced Technology Institute, University of Surrey, Guildford GU2 7XH, United Kingdom; Webb R.P., Faculty of Engineering and Physical Sciences, Advanced Technology Institute, University of Surre…	The effects of surface proximity and B concentration on end-of-range defect formation during nonmelt laser annealing in preamorphized silicon have been studied. These effects were analyzed by observing the activation and diffusion of an ultrashallow B implant, using Hall effect and secondary ion mass spectrometry measurements. By adjusting the preamorphizing implant and laser annealing conditions…		Annealing; Boron; Defects; Dissolution; Laser beam effects; Secondary ion mass spectrometry; Sheet resistance; Defect formation; Laser annealing; Surface proximity; Silicon					Engineering and Physical Sciences Research Council, EPSRC, (EP/D032210/1)	The authors would like to acknowledge the U.K. Engineering and Physical Sciences Research Council and the Surrey Ion Beam Centre for their support. F. Cristiano, P. F. Fazzini, and N. E. B. Cowern wish to acknowledge the support of the European integrated project PullNANO.	Jin J.-Y., Liu J., Jeong U., Mehta S., Jones K., J. Vac. Sci. Technol. B, 20, (2002); Bonafos C., Mathiot D., Claverie A., J. Appl. Phys., 83, (1998); Cowern N.E.B., Alquier D., Omri M., Claverie A., Nejim A., Nucl. Instrum. Methods Phys. Res. B, 148, (1999); Pawlak B.J., Surdeanu R., Colombeau B., Smith A.J., Cowern N.E.B., Lindsay R., Vandervorst W., Brijs B., Richard O., Cristiano F., Appl. Ph…	J.A. Sharp; Faculty of Engineering and Physical Sciences, Advanced Technology Institute, University of Surrey, Guildford GU2 7XH, United Kingdom; email: j.sharp@surrey.ac.uk								00036951		APPLA		English	Appl Phys Lett	Article	Final	All Open Access; Green Open Access	Scopus	2-s2.0-40049084796
Bhattacharya S.; Majumder C.; Das G.P.	Bhattacharya, S. (55451791900); Majumder, C. (7004113763); Das, G.P. (36909770700)	55451791900; 7004113763; 36909770700	Ti-decorated BC4N sheet: A planar nanostructure for high-capacity hydrogen storage	2009	Journal of Physical Chemistry C	113	36		15783	15787	4	37	10.1021/jp905853x	https://www.scopus.com/inward/record.uri?eid=2-s2.0-70249145166&doi=10.1021%2fjp905853x&partnerID=40&md5=42a74da2b64bf824dcb35077f83a4af9	Department of Materials Science, Indian Association for the Cultivation of Science, Jadavpur, Kolkata 700032, India; Chemistry Division, Bhabha Atomic Research Centre, Mumbai 400085, India	Bhattacharya S., Department of Materials Science, Indian Association for the Cultivation of Science, Jadavpur, Kolkata 700032, India; Majumder C., Chemistry Division, Bhabha Atomic Research Centre, Mumbai 400085, India; Das G.P., Department of Materials Science, Indian Association for the Cultivation of Science, Jadavpur, Kolkata 700032, India	A planar sheet of carbon (graphene) or isoelectronic boron nitride has been decorated by Ti atoms for a high-capacity hydrogen storage material. Due to charge transfer, the Ti becomes cationic and helps to adsorb hydrogen in the molecular form. The principal bottleneck for using such a system for efficient H storage is the problem of metal clustering on the surface. Using the first-principles den…		Atoms; Boron; Boron nitride; Charge transfer; Chemical modification; Density functional theory; Desorption; Graphite; Hydrogen; Ion exchange; Molecular dynamics; Nitrides; Titanium nitride; Ab initio molecular dynamics simulation; C atoms; First-principles density functional theory; Graphenes; High-capacity; Hydrogen storage capacities; Hydrogen storage materials; Planar sheets; Planar structure;…							Schlappbach L., Zuttel A., Nature, 414, (2001); Jacoby M., Chem. Eng. News, 83, pp. 42-47, (2005); Van Den Berg A.W.C., Arean C.O., Chem. Commun., pp. 668-681, (2008); Bhattacharya S., Guotao W., Chen P., Feng Y.P., Das G.P., J. Phys. Chem. B, 112, (2008); Sun Q., Wang Q., Jena P., Nano. Lett., 5, (2005); Ma R., Bando Y., Zhu H., Sato T., Xu C., Wu D., J. Am. Chem. Soc., 124, (2002); Yildirim T.,…	G. P. Das; Department of Materials Science, Indian Association for the Cultivation of Science, Jadavpur, Kolkata 700032, India; email: msgpd@iacs.res.in								19327455				English	J. Phys. Chem. C	Article	Final		Scopus	2-s2.0-70249145166
Yoo W.S.; Fukada T.; Setokubo T.; Aizawa K.; Ohsawa T.	Yoo, Woo Sik (55665974300); Fukada, Takashi (7006435281); Setokubo, Tsuyoshi (6507387657); Aizawa, Kazuo (7202345029); Ohsawa, Toshinori (7102009667)	55665974300; 7006435281; 6507387657; 7202345029; 7102009667	Redistribution of boron and fluorine atoms in BF2 implanted silicon wafers during rapid thermal annealing	2003	Japanese Journal of Applied Physics, Part 1: Regular Papers and Short Notes and Review Papers	42	3		1123	1128	5	5	10.1143/jjap.42.1123	https://www.scopus.com/inward/record.uri?eid=2-s2.0-0037616086&doi=10.1143%2fjjap.42.1123&partnerID=40&md5=b1ffed8fde1956c5cf9074e4ce3d3a57	WaferMasters, Inc., San Jose, CA 95112, 246 East Gish Road, United States; NEC Hiroshima Limited, Hiroshima 739-0198, 7-10 Yoshikawa Kogyodanchi, Japan; Tokyo Electron Ltd., Tokyo 107-8481, 3-6 Akasaka 5-chome, Minato-ku, Japan	Yoo W.S., WaferMasters, Inc., San Jose, CA 95112, 246 East Gish Road, United States; Fukada T., WaferMasters, Inc., San Jose, CA 95112, 246 East Gish Road, United States; Setokubo T., NEC Hiroshima Limited, Hiroshima 739-0198, 7-10 Yoshikawa Kogyodanchi, Japan; Aizawa K., NEC Hiroshima Limited, Hiroshima 739-0198, 7-10 Yoshikawa Kogyodanchi, Japan; Ohsawa T., Tokyo Electron Ltd., Tokyo 107-8481, …	Rapid thermal annealing (RTA) of 49BF2+ (70keV, 1 × 1015 cm-2) implanted Si wafers (200mm in diameter) was carried out using a single wafer furnace-type system and a lamp-based system. Sheet resistance and the uniformity of implanted wafers were measured after annealing under various annealing conditions. Boron and fluorine depth profiles were investigated using secondary ion mass spectroscopy (S…	Boron clustering; Dopant redistribution; Electrical activation; Implant anneal; Rapid thermal annealing (RTA); Secondary ion mass spectroscopy (SIMS); Sheet resistance; Single wafer rapid thermal furnace (SRTF)	Doping (additives); Fluorine; Ion implantation; Rapid thermal annealing; Secondary ion mass spectrometry; Silicon wafers; Sheet resistance; Boron compounds							Kim Y., Massoud H.Z., Fair R.B., J. Electron. Mater., 18, (1989); Uematsu M., Jpn. J. Appl. Phys., 39, (2000); Downey D.F., Osburn C.M., Markus S.D., Solid State Technol., 40, 12, (1997); Park J., Lee J.Y., Lee K., Hwang H., Jpn. J. Appl. Phys., 37, (1998); Yoo W.S., Fukada T., Setokubo T., Aizawa K., Ohsawa T., Takahashi N., Enjoji K., J. Electrochem. Soc., 149, (2002); Yoo W.S., Fukada T., Kita…			Japan Society of Applied Physics						00214922		JAPND		English	Jpn J Appl Phys Part 1 Regul Pap Short Note Rev Pap	Article	Final		Scopus	2-s2.0-0037616086
Schiros T.; Nordlund D.; Palova L.; Zhao L.; Levendorf M.; Jaye C.; Reichman D.; Park J.; Hybertsen M.; Pasupathy A.	Schiros, Theanne (6506514381); Nordlund, Dennis (7003665429); Palova, Lucia (17342727700); Zhao, Liuyan (50162686200); Levendorf, Mark (33068166800); Jaye, Cherno (23100014000); Reichman, David (7003414142); Park, Jiwoong (15036198100); Hybertsen, Mark (7003683259); Pasupathy, Abhay (6602363914)	6506514381; 7003665429; 17342727700; 50162686200; 33068166800; 23100014000; 7003414142; 15036198100; 7003683259; 6602363914	Atomistic Interrogation of B-N Co-dopant Structures and Their Electronic Effects in Graphene	2016	ACS Nano	10	7		6574	6584	10	60	10.1021/acsnano.6b01318	https://www.scopus.com/inward/record.uri?eid=2-s2.0-84979950182&doi=10.1021%2facsnano.6b01318&partnerID=40&md5=cb2c7d39c5db377e849c334aa63f9c8b	MRSEC, Columbia University, New York, 10027, NY, United States; Department of Chemistry, Columbia University, New York, 10027, NY, United States; Department of Physics, Columbia University, New York, 10027, NY, United States; Department of Science and Mathematics, Fashion Institute of Technology, State University of New York, New York, 10001, NY, United States; Stanford Synchrotron Radiation Ligh…	Schiros T., MRSEC, Columbia University, New York, 10027, NY, United States, Department of Science and Mathematics, Fashion Institute of Technology, State University of New York, New York, 10001, NY, United States; Nordlund D., Stanford Synchrotron Radiation Lightsource, SLAC National Accelerator Laboratory, Menlo Park, 94025, CA, United States; Palova L., Department of Chemistry, Columbia Univers…	Chemical doping has been demonstrated to be an effective method for producing high-quality, large-area graphene with controlled carrier concentrations and an atomically tailored work function. The emergent optoelectronic properties and surface reactivity of carbon nanostructures are dictated by the microstructure of atomic dopants. Co-doping of graphene with boron and nitrogen offers the possibil…	atomic design; chemical bonding; doping; electronic structure; graphene; scanning tunneling microscopy; work function; X-ray spectroscopy	Atoms; Chemical bonds; Computation theory; Density functional theory; Doping (additives); Electronic properties; Electronic structure; Energy gap; Growth kinetics; Lithium compounds; Scanning tunneling microscopy; Substrates; Work function; X ray spectroscopy; Carbon Nanostructures; Chemical bondings; Electronic properties of graphene; Electronwithdrawing; Large-area graphene; Optoelectronic prop…					NSF MRSEC, (DMR-1420634); Office of Basic Energy Sciences; Office of Naval Research, ONR, (N00014-14-1-0501); Office of Naval Research, ONR; U.S. Department of Energy, USDOE; Air Force Office of Scientific Research, AFOSR, (FA9550-11-1-0010); Air Force Office of Scientific Research, AFOSR; Brookhaven National Laboratory, BNL, (DE-SC0012704); Brookhaven National Laboratory, BNL	Research was supported by the NSF MRSEC program through Columbia in the Center for Precision Assembly of Superstratic and Superatomic Solids (DMR-1420634). NEXAFS, XPS, and photoemission threshold (work function) experiments were performed at beamline 10-1 at the Stanford Synchrotron Radiation Laboratory, a national user facility operated by Stanford University on behalf of the U.S. Department of…	Nair R.R., Blake P., Grigorenko A.N., Novoselov K.S., Booth T.J., Stauber T., Peres N.M.R., Geim A.K., Fine Structure Constant Defines Visual Transparency of Graphene, Science, 320, (2008); Ci L., Song L., Jin C., Jariwala D., Wu D., Li Y., Srivastava A., Wang Z.F., Storr K., Balicas L., Liu F., Ajayan P.M., Atomic Layers of Hybridized Boron Nitride and Graphene Domains, Nat. Mater., 9, pp. 430-4…	T. Schiros; MRSEC, Columbia University, New York, 10027, United States; email: ts2526@columbia.edu		American Chemical Society						19360851				English	ACS Nano	Article	Final	All Open Access; Green Open Access	Scopus	2-s2.0-84979950182
Kato T.; Kondo M.; Tachibana M.; Yamabe T.; Yoshizawa K.	Kato, Takashi (55483055400); Kondo, Masakazu (7403405553); Tachibana, Masamitsu (7202530206); Yamabe, Tokio (35417082200); Yoshizawa, Kazunari (7102117534)	55483055400; 7403405553; 7202530206; 35417082200; 7102117534	Vibronic interaction in a copper oxide cluster	2001	Chemical Physics	271	1-2		31	39	8	2	10.1016/S0301-0104(01)00431-1	https://www.scopus.com/inward/record.uri?eid=2-s2.0-0035450915&doi=10.1016%2fS0301-0104%2801%2900431-1&partnerID=40&md5=d25d1242cf3457e056b74eb64292df3f	Institute for Fundamental Chemistry, 34-4 Takano-Nishihiraki-cho, Kyoto 606-8103, Japan, Japan; Department of Molecular Engineering, Kyoto University, Kyoto 606-8501, Japan, Japan; Institute for Fundamental Research of Organic Chemistry, Kyushu University, Fukuoka 812-8581, Japan, Japan; Tel.: +81-92-642-2720, Japan	Kato T., Institute for Fundamental Chemistry, 34-4 Takano-Nishihiraki-cho, Kyoto 606-8103, Japan, Japan; Kondo M., Department of Molecular Engineering, Kyoto University, Kyoto 606-8501, Japan, Japan; Tachibana M., Department of Molecular Engineering, Kyoto University, Kyoto 606-8501, Japan, Japan; Yamabe T., Institute for Fundamental Chemistry, 34-4 Takano-Nishihiraki-cho, Kyoto 606-8103, Japan, …	The orbital vibronic interaction in a D4h copper oxide cluster Cu4O12H8, which is one of the smallest cluster models for the CuO2 sheet of copper oxide compounds, is investigated to increase our knowledge of high-Tc superconductors. Only the B1g and B2g vibrational modes can couple to the degenerate eu HOMO of Cu4O12H8. The orbital vibronic coupling constants of the B1g and B2g modes to the eu HO…		boron; copper derivative; copper ion; copper oxide; ferromagnetic material; hydrogen; oxygen; unclassified drug; article; conductance; conductor; ion transport; mathematical computing; metal binding; molecular interaction; vibration		boron, 7440-42-8; copper oxide, 1344-70-3; hydrogen, 12385-13-6, 1333-74-0; oxygen, 7782-44-7			Japan Society for the Promotion of Science, KAKEN, (JSPS-RFTF96P00206); Japan Society for the Promotion of Science, KAKEN; Ministry of Education, Culture, Sports, Science and Technology, MEXT	This work was supported by a Grant-in-Aid for Scientific Research on the Priority Area Molecular Physical Chemistry from the Ministry of Education, Science, Sports and Culture of Japan to K.Y. and by the Research for the Future Program from the Japan Society for the Promotion of Science (JSPS-RFTF96P00206) to T.Y. T.K. is grateful to the JSPS for a graduate fellowship. K.Y. acknowledges the Insti…	Bednorz J.G., Muller K.A., Z. Phys. B, 64, (1986); Imada M., Fujimori A., Tokura Y., Revs. Mod. Phys., 70, (1998); Burns G., High-Temperature Superconductivity, (1992); Rao C.N.R., Ganguly P., Raychaudhuri A.K., Mohan Ram R.A., Sreehhar K., Nature, 326, (1987); Wu M.K., Ashburn J.R., Torng C.J., Hor P.H., Meng R.L., Gao L., Huang Z.J., Wang Y.Q., Chu C.W., Phys. Rev. Lett., 58, (1987); Schilling …	K. Yoshizawa; Inst. for Fund. Res. of Organ. Chem., Kyushu University, Fukuoka 812-8581, Japan; email: kazunari@ms.ifoc.kyushu-u.ac.jp								03010104		CMPHC		English	Chem. Phys.	Article	Final		Scopus	2-s2.0-0035450915
Zhao L.; Levendorf M.; Goncher S.; Schiros T.; Pálová L.; Zabet-Khosousi A.; Rim K.T.; Gutiérrez C.; Nordlund D.; Jaye C.; Hybertsen M.; Reichman D.; Flynn G.W.; Park J.; Pasupathy A.N.	Zhao, Liuyan (50162686200); Levendorf, Mark (33068166800); Goncher, Scott (9337279800); Schiros, Theanne (6506514381); Pálová, Lucia (17342727700); Zabet-Khosousi, Amir (8381709300); Rim, Kwang Taeg (7007082566); Gutiérrez, Christopher (57214769167); Nordlund, Dennis (7003665429); Jaye, Cherno (23100014000); Hybertsen, Mark (7003683259); Reichman, David (7003414142); Flynn, George W. (7101711278)…	50162686200; 33068166800; 9337279800; 6506514381; 17342727700; 8381709300; 7007082566; 57214769167; 7003665429; 23100014000; 7003683259; 7003414142; 7101711278; 15036198100; 6602363914	Local atomic and electronic structure of boron chemical doping in monolayer graphene	2013	Nano Letters	13	10		4659	4665	6	194	10.1021/nl401781d	https://www.scopus.com/inward/record.uri?eid=2-s2.0-84885439785&doi=10.1021%2fnl401781d&partnerID=40&md5=ab5a2eadfc97c8fb9658cc1e8b1d180a	Department of Physics, Columbia University, New York, NY 10027, United States; Chemistry Department, Cornell University, Ithaca, NY 10065, United States; Chemistry Department, Columbia University, New York, NY 10027, United States; Energy Frontier Research Center, Columbia University, New York, NY 10027, United States; Stanford Synchrotron Radiation Lightsource, SLAC National Accelerator Laborato…	Zhao L., Department of Physics, Columbia University, New York, NY 10027, United States; Levendorf M., Chemistry Department, Cornell University, Ithaca, NY 10065, United States; Goncher S., Chemistry Department, Columbia University, New York, NY 10027, United States; Schiros T., Energy Frontier Research Center, Columbia University, New York, NY 10027, United States; Pálová L., Chemistry Department…	We use scanning tunneling microscopy and X-ray spectroscopy to characterize the atomic and electronic structure of boron-doped and nitrogen-doped graphene created by chemical vapor deposition on copper substrates. Microscopic measurements show that boron, like nitrogen, incorporates into the carbon lattice primarily in the graphitic form and contributes <0.5 carriers into the graphene sheet per d…	boron-doped graphene; Graphene chemical doping; graphene functionalization; scanning tunneling microscopy/spectroscopy; X-ray spectroscopy	Boron; Carbon; Copper; Electronics; Graphite; Nitrogen; Spectrum Analysis, Raman; Boron; Chemical bonds; Chemical vapor deposition; Copper; Copper metallography; Defects; Density functional theory; Electronic structure; Monolayers; Nitrogen; Scanning tunneling microscopy; Semiconductor doping; Substrates; X ray spectroscopy; boron; carbon; copper; graphite; nitrogen; Boron-doped graphene; Chemica…		boron, 7440-42-8; carbon, 7440-44-0; copper, 15158-11-9, 7440-50-8; graphite, 7782-42-5; nitrogen, 7727-37-9; Boron, N9E3X5056Q; Carbon, 7440-44-0; Copper, 789U1901C5; Graphite, 7782-42-5; Nitrogen, N762921K75					Castro Neto A.H., Guinea F., Peres N.M.R., Novoselov K.S., Geim A.K., Rev. Mod. Phys., 81, 1, pp. 109-162, (2009); Geim A.K., Science, 324, 5934, pp. 1530-1534, (2009); Geim A.K., Novoselov K.S., Nat. Mater., 6, 3, pp. 183-191, (2007); Novoselov K.S., Geim A.K., Morozov S.V., Jiang D., Katsnelson M.I., Grigorieva I.V., Dubonos S.V., Firsov A.A., Nature, 438, 7065, pp. 197-200, (2005); Zhang Y., T…	A.N. Pasupathy; Department of Physics, Columbia University, New York, NY 10027, United States; email: pasupathy@phys.columbia.edu		American Chemical Society						15306984		NALEF	24032458	English	Nano Lett.	Article	Final		Scopus	2-s2.0-84885439785
Anota E.C.; Cocoletzi H.H.; Castro M.	Anota, E. Chigo (8241028500); Cocoletzi, H. Hernández (23976264100); Castro, M. (16738293400)	8241028500; 23976264100; 16738293400	Structural and electronic properties of the graphene-like carbon nitride nanosheets	2013	Journal of Computational and Theoretical Nanoscience	10	11		2542	2546	4	27	10.1166/jctn.2013.3244	https://www.scopus.com/inward/record.uri?eid=2-s2.0-84886886012&doi=10.1166%2fjctn.2013.3244&partnerID=40&md5=0859730adf72d74d947f3251244624fa	Benemérita Universidad Autónoma, Puebla-Facultad de Ingeniería Química, C.U. San-Manuel. C.P. 72570, Puebla, Mexico; DEPg-Facultad de Química, Departamento de Física y Química Teórica, Universidad Nacional Autónoma de México, México D.F., C.P. 04510, Mexico	Anota E.C., Benemérita Universidad Autónoma, Puebla-Facultad de Ingeniería Química, C.U. San-Manuel. C.P. 72570, Puebla, Mexico; Cocoletzi H.H., Benemérita Universidad Autónoma, Puebla-Facultad de Ingeniería Química, C.U. San-Manuel. C.P. 72570, Puebla, Mexico; Castro M., DEPg-Facultad de Química, Departamento de Física y Química Teórica, Universidad Nacional Autónoma de México, México D.F., C.P.…	Using the Density Functional Theory (DFT) within the Local Density Approximation (LDA-PWC) and Generalized Gradient Approximation (GGA-PBE) we analyzed the structural and electronic properties for the two-dimensional carbon nitride compound, which was modeled by a finite CnN mHk system. This cluster is amenable for the study of the effects of the geometry on the local electronic properties of the…	Armchair edge; Carbon nitride; Cluster C<sub>n</sub>H<sub>m</sub>; DFT theory; Zig-zag edge	Carbon; Electronic properties; Electronic structure; Geometry; Local density approximation; Nanosheets; Optimization; Stability; Armchair edge; Carbon-nitride compounds; ; DFT theory; Generalized gradient approximations; Structural and electronic properties; Structural stabilities; Zig-zag; Carbon nitride							Novoselov K.S., Geim A.K., Morozov S.V., Jiang D., Zhang Y., Dubonos S.V., Grigorieva I.V., Firsov A.A., Science, 306, (2004); Novoselov K.S., Jiang D., Schedin F., Booth T.J., Khotkevich V.V., Morozov S.V., Geim A.K., Proc. Natl. Acad. Sci. USA, 102, (2005); Sofo J.O., Chaudhari A.S., Barber G.D., Phys. Rev. B, 75, (2007); Elias D.C., Nair R.R., Mohiuddin T.M.G., Morozov S.V., Blake P., Halsall …									15461963				English	J. Comput. Theor. Nanosci.	Article	Final		Scopus	2-s2.0-84886886012
Ready A.D.; Becwar S.M.; Jung D.; Kallistova A.; Schueller E.; Anderson K.P.; Kubena R.; Seshadri R.; Chmelka B.F.; Spokoyny A.M.	Ready, Austin D. (57640528600); Becwar, Shona M. (57203246637); Jung, Dahee (57189470824); Kallistova, Anna (59846093100); Schueller, Emily (57195733770); Anderson, Kierstyn P. (57203878455); Kubena, Rebecca (57216970694); Seshadri, Ram (7101697263); Chmelka, Bradley F. (7005062811); Spokoyny, Alexander M. (22942045500)	57640528600; 57203246637; 57189470824; 59846093100; 57195733770; 57203878455; 57216970694; 7101697263; 7005062811; 22942045500	Synthesis and structural properties of a 2D Zn(ii) dodecahydroxy-closo-dodecaborate coordination polymer	2022	Dalton Transactions	51	30		11547	11557	10	5	10.1039/d2dt01292h	https://www.scopus.com/inward/record.uri?eid=2-s2.0-85135502068&doi=10.1039%2fd2dt01292h&partnerID=40&md5=2d42377e301e5d7728aceaed219942c5	Department of Chemistry and Biochemistry, University of California, Los Angeles, CA, United States; Department of Chemical Engineering, University of California, Santa Barbara, Santa Barbara, CA, United States; California NanoSystems Institute (CNSI), University of California, Los Angeles, CA, United States; Materials Department and Materials Research Laboratory, University of California, Santa B…	Ready A.D., Department of Chemistry and Biochemistry, University of California, Los Angeles, CA, United States; Becwar S.M., Department of Chemical Engineering, University of California, Santa Barbara, Santa Barbara, CA, United States; Jung D., Department of Chemistry and Biochemistry, University of California, Los Angeles, CA, United States, California NanoSystems Institute (CNSI), University of…	In this work, we discuss the synthesis and characterization of a 2D coordination polymer composed of a dianionic perhydroxylated boron cluster, [B12(OH)122 ], coordinated to Zn(ii) the first example of a transition metal-coordinated [B12(OH)12]2 compound. This material was synthesized via cation exchange from the starting cesium salt and then subjected to rigorous characterization prior to and af…							Materials Research Science and Engineering Center, Harvard University, MRSEC; U.S. Department of Energy, USDOE; UC Santa Barbara Materials Research Science and Engineering Center; Office of Science, SC; National Science Foundation, NSF, (DMR 1720256, DMR 1720256); National Science Foundation, NSF; Basic Energy Sciences, BES, (DE-SC0019381); Basic Energy Sciences, BES	This work was supported as part of the Center for Synthetic Control Across Length Scales for Advancing Rechargeables (SCALAR), an Energy Frontier Research Center funded by the U.S. Department of Energy, Office of Science, Basic Energy Sciences under Award DE-SC0019381. The research reported here made use of shared facilities of the UC Santa Barbara Materials Research Science and Engineering Cente…	Batten S.R., Neville S.M., Turner D.R., Coordination Polymers: Design, Analysis and Application, (2008); Stoica A.-C., Damoc M., Zaltariov M.-F., Racles C., Cazacu M., React. Funct. Polym., 168, (2021); Fernandez-Bartolome E., Martinez-Martinez A., Resines-Urien E., Pineiro-Lopez L., Costa J.S., Coord. Chem. Rev., 452, (2022); Spokoyny A.M., Pure Appl. Chem., 85, (2013); Hawthorne M.F., Pushechni…	B.F. Chmelka; Department of Chemical Engineering, University of California, Santa Barbara, Santa Barbara, United States; email: bradc@ucsb.edu; A.M. Spokoyny; Department of Chemistry and Biochemistry, University of California, Los Angeles, United States; email: spokoyny@chem.ucla.edu		Royal Society of Chemistry						14779226		DTARA	35842939	English	Dalton Trans.	Article	Final	All Open Access; Green Open Access	Scopus	2-s2.0-85135502068
Wang Z.-J.; Li Y.-W.; Wang G.-D.; Liu H.-T.	Wang, Zhao-Jie (57190292741); Li, Yong-Wang (57202365267); Wang, Guo-Dong (56346025100); Liu, Hai-Tao (56094811600)	57190292741; 57202365267; 56346025100; 56094811600	Effects of boron content on the microstructure and mechanical properties of twin-roll strip casting borated steel sheets	2020	Materials Science and Engineering: A	793		139847				24	10.1016/j.msea.2020.139847	https://www.scopus.com/inward/record.uri?eid=2-s2.0-85087588128&doi=10.1016%2fj.msea.2020.139847&partnerID=40&md5=2eabb768ce8872ba0a3be98313be7d02	State Key Laboratory of Rolling and Automation, Northeastern University, Shenyang, 110819, China	Wang Z.-J., State Key Laboratory of Rolling and Automation, Northeastern University, Shenyang, 110819, China; Li Y.-W., State Key Laboratory of Rolling and Automation, Northeastern University, Shenyang, 110819, China; Wang G.-D., State Key Laboratory of Rolling and Automation, Northeastern University, Shenyang, 110819, China; Liu H.-T., State Key Laboratory of Rolling and Automation, Northeastern…	High borated steel sheets containing 0.25 wt% to 4.0 wt% boron including hypoeutectic (0.28 wt% B and 2.11 wt% B), eutectic (2.43 wt% B) and hypereutectic (4.01 wt% B) compositions were tried to be fabricated by a novel strip casting technology, and the effects of boron content on sub-rapid solidification behavior and subsequent microstructural evolution together with mechanical properties was st…	Boron content; High borated steels; Mechanical properties; Microstructure; Sub-rapid solidification	Casting; Hot rolling; Morphology; Strain hardening; Strain rate; Strip metal; Volume fraction; Boron content; High borated steel; Hypereutectics; Hypoeutectics; Microstructures and mechanical properties; Strip casting technology; Sub-rapid solidification; Total elongations; Twin-roll strip casting; ³-Fe; Microstructure					National Natural Science Foundation of China, NSFC, (51574078, 51774081); China Postdoctoral Science Foundation, (2014M560218, 2016T90228); Fundamental Research Funds for the Central Universities, (N180706001, N180712004)	This work was nancially supported by the National Natural Science Foundation of China (Grant nos. 51574078 , 51774081 ), the Fundamental Research Funds for the Central Universities (Grant nos. N180712004 , N180706001 ), China Postdoctoral Science Foundation (Grant nos. 2014M560218 , 2016T90228 ).	Loria E.A., Isaacs H.S., Type 304 stainless steel with 0.5% boron for storage of spent nuclear fuel, JOM-US., 32, 12, pp. 10-17, (1980); Murphy J.M., Stuart O.M., Boron-containing stainless steel for thermal neutron shielding, J. Iron Steel Res., 96, pp. 66-79, (1989); Guo C., Kelly P.M., Boron solubility in Fe Cr B cast irons, Mater. Sci. Eng., 352, 1-2, pp. 40-45, (2003); Lv Z., Fu H.G., Xing J…	H.-T. Liu; State Key Laboratory of Rolling and Automation, Northeastern University, Shenyang, 110819, China; email: liuht@ral.neu.edu.cn		Elsevier Ltd						09215093				English	Mater. Sci. Eng. A	Article	Final		Scopus	2-s2.0-85087588128
Esrafili M.D.; Mousavian P.; Arjomandi Rad F.	Esrafili, Mehdi D. (15848051000); Mousavian, Parisasadat (57194011175); Arjomandi Rad, Farzad (56453406600)	15848051000; 57194011175; 56453406600	Adsorption of formamide over pristine and Al-doped boron nitride nanosheets: A dispersion-corrected DFT study	2018	Journal of Molecular Graphics and Modelling	82			101	107	6	18	10.1016/j.jmgm.2018.04.004	https://www.scopus.com/inward/record.uri?eid=2-s2.0-85046170513&doi=10.1016%2fj.jmgm.2018.04.004&partnerID=40&md5=79529d8e2ba69f1703881eda0df5fbf9	Laboratory of Theoretical Chemistry, Department of Chemistry, University of Maragheh, Maragheh, Iran; Department of Chemistry, Bonab Branch, Islamic Azad University, Bonab, Iran	Esrafili M.D., Laboratory of Theoretical Chemistry, Department of Chemistry, University of Maragheh, Maragheh, Iran; Mousavian P., Laboratory of Theoretical Chemistry, Department of Chemistry, University of Maragheh, Maragheh, Iran; Arjomandi Rad F., Department of Chemistry, Bonab Branch, Islamic Azad University, Bonab, Iran	Using the dispersion-corrected DFT calculations, different adsorption modes of formamide molecule are studied over the pristine and Al-doped boron nitride nanosheets (BNNS). It is found that the interaction between the Al atom and its neighboring N atoms in the Al-doped BNNS is very strong, which would hinder the dispersion and clustering of the Al atoms over the BNNS surface. Unlike the pristine…	Adsorption; Boron nitride; DFT; Graphene; Mechanism; Nanosheet	Adsorption; Boron Compounds; Density Functional Theory; Formamides; Hydrogen Bonding; Models, Molecular; Molecular Structure; Nanostructures; Adsorption; Amides; Atoms; Boron nitride; Dispersions; Electronic properties; Graphene; III-V semiconductors; Mechanisms; Molecules; Nanosheets; Nitrides; aluminum; formamide; graphene; hydrogen; nanosheet; nitrogen; oxygen; boron derivative; boron nitride;…		aluminum, 7429-90-5; formamide, 75-12-7; hydrogen, 12385-13-6, 1333-74-0; nitrogen, 7727-37-9; oxygen, 7782-44-7; Boron Compounds, ; boron nitride, ; formamide, ; Formamides,					Novoselov K.S., Geim A.K., Morozov S.V., Jiang D., Katsnelson M.I., Grigorieva I.V., Dubonos S.V., Firsov A.A., Two-dimensional gas of massless Dirac fermions in graphene, Nature, 438, pp. 197-200, (2005); Geim A.K., Novoselov K.S., The rise of graphene, Nat. Mat., 6, pp. 183-191, (2007); Ci L., Xu Z., Wang L., Gao W., Ding F., Kelly K.F., Yakobson B.I., Ajayan P.M., Controlled nanocutting of gra…	M.D. Esrafili; Laboratory of Theoretical Chemistry, Department of Chemistry, University of Maragheh, Maragheh, Iran; email: esrafili@maragheh.ac.ir		Elsevier Inc.						10933263		JMGMF	29723820	English	J. Mol. Graph. Model.	Article	Final		Scopus	2-s2.0-85046170513
Gan M.; Chen Y.; Qiu R.; Yuan H.	Gan, Min (57899123900); Chen, Yaqing (57222052166); Qiu, Ruizhi (56472372200); Yuan, Hongkuan (8967755800)	57899123900; 57222052166; 56472372200; 8967755800	Growth morphology and magnetic properties of Gd adatoms on h-BN template: From single atom to small cluster and monolayer	2023	Applied Surface Science	616		156476				1	10.1016/j.apsusc.2023.156476	https://www.scopus.com/inward/record.uri?eid=2-s2.0-85146577042&doi=10.1016%2fj.apsusc.2023.156476&partnerID=40&md5=3359642c2eb63c8e636603e8df820ddc	School of Physical Science and Technology, Southwest University, Chongqing, 400715, China; Institute of Materials, China Academy of Engineering Physics, Sichuan, Mianyang, 621907, China; Chongqing key Laboratory of Micro&Nano Structure Optoelectronics, Southwest University, Chongqing, 400715, China	Gan M., School of Physical Science and Technology, Southwest University, Chongqing, 400715, China; Chen Y., School of Physical Science and Technology, Southwest University, Chongqing, 400715, China; Qiu R., Institute of Materials, China Academy of Engineering Physics, Sichuan, Mianyang, 621907, China; Yuan H., School of Physical Science and Technology, Southwest University, Chongqing, 400715, Chi…	Atomic assembly of surface-supported nanostructures with high structural stability, large magnetic moment and magnetic anisotropy energy (MAE) hold great potential applications in spintronic and magnetic storage devices. With the changes of deposition coverage of Gd adatoms on the hexagonal boron nitride (h-BN) template, we systemically investigate the low-lying structures and magnetic properties…	Adsorption; Growth morphology; Rare earth cluster	Adatoms; Atoms; Boron nitride; Chemical bonds; Cobalt; Density functional theory; Deposition; Electronic structure; Ground state; III-V semiconductors; Lattice theory; Magnetic anisotropy; Magnetic moments; Magnetic storage; Molecular dynamics; Monolayers; Morphology; Orbits; Spin dynamics; Stability; Bonding interactions; Boron nitride sheets; Cluster films; Growth morphology; Hybridisation; Rar…					National Natural Science Foundation of China, NSFC, (11874306, 12174320); Natural Science Foundation of Chongqing, (cstc2021jcyj-msxmX0209, cstc2022ycjh-bgzxm0127); Science and Technology on Surface Physics and Chemistry Laboratory, (WDZC202101)	This work was supported by the National Natural Science Foundation of China ( 11874306 , 12174320 ), the Natural Science Foundation of Chongqing, China ( cstc2021jcyj-msxmX0209 , cstc2022ycjh-bgzxm0127 ) and the Foundation of Science and Technology on Surface Physics and Chemistry Laboratory, China (Grant No. WDZC202101 ). We gratefully acknowledge HZWTECH for providing computational facilities. …	Sun S., Murray C.B., Weller D., Folks L., Moser A., Monodisperse FePt nanoparticles and ferromagnetic FePt nanocrystal superlattices, Science, 287, (2000); Brune H., Gambardella P., Magnetism of individual atoms adsorbed on surfaces, Surf. Sci., 603, (2009); Jiang X., Liu Q.X., Xing J.P., Liu N.S., Guo Y., Liu Z.F., Zhao J.J., Recent progress on 2D magnets: fundamental mechanism, structural desig…	R. Qiu; Institute of Materials, China Academy of Engineering Physics, Mianyang, Sichuan, 621907, China; email: qiuruizhi@caep.cn; H. Yuan; School of Physical Science and Technology, Southwest University, Chongqing, 400715, China; email: yhk10@swu.edu.cn		Elsevier B.V.						01694332		ASUSE		English	Appl Surf Sci	Article	Final		Scopus	2-s2.0-85146577042
Naqvi S.R.; Hussain T.; Panigrahi P.; Luo W.; Ahuja R.	Naqvi, S.R. (57193008090); Hussain, T. (57150209800); Panigrahi, P. (18038330900); Luo, W. (7202198970); Ahuja, R. (57203048243)	57193008090; 57150209800; 18038330900; 7202198970; 57203048243	Manipulating energy storage characteristics of ultrathin boron carbide monolayer under varied scandium doping	2017	RSC Advances	7	14		8598	8605	7	40	10.1039/c6ra24890j	https://www.scopus.com/inward/record.uri?eid=2-s2.0-85011016375&doi=10.1039%2fc6ra24890j&partnerID=40&md5=8e0bfc8e3a9d52aea8ce8bfbbb76370f	Condensed Matter Theory Group, Department of Physics and Astronomy, Uppsala University, Box 516, Uppsala, SE-75120, Sweden; Applied Materials Physics, Department of Materials and Engineering, Royal Institute of Technology (KTH), Stockholm, SE-100 44, Sweden; Centre for Theoretical and Computational Molecular Science, Australian Institute for Bioengineering and Nanotechnology, University of Queens…	Naqvi S.R., Condensed Matter Theory Group, Department of Physics and Astronomy, Uppsala University, Box 516, Uppsala, SE-75120, Sweden; Hussain T., Centre for Theoretical and Computational Molecular Science, Australian Institute for Bioengineering and Nanotechnology, University of Queensland, Brisbane, 4072, Qld, Australia; Panigrahi P., Centre for Clean Energy and Nano Convergence (CENCON), Hind…	We report, for the first time we believe, a detailed investigation on hydrogen storage efficiency of scandium (Sc) decorated boron carbide (BC3) sheets using spin-polarized density functional theory (DFT). We analyzed the energetics of Sc adsorption and explored the most favorable adsorption sites of Sc on BC3 sheets with 3.12%, 6.25%, and 12.5% coverage effects. Our investigations revealed that …		Binding energy; Bins; Boron carbide; Density functional theory; Hydrogen storage; Sheet metal; Transition metals; Adsorption site; Energy storage characteristics; Functionalized; Spin-polarized density functional theory; Storage capacity; Storage efficiency; Storage medium; Ultra-thin; Scandium							Schlapbach L., Zuttel A., Nature, 414, (2001); Crabtree G.W., Dresselhaus M.S., Buchanan M.V., Phys. Today, 57, (2004); Jorgensen S.W., Curr. Opin. Solid State Mater. Sci., 15, (2011); Mazloomi K., Gomes C., Renewable Sustainable Energy Rev., 16, (2012); Van Den Berg A.W., Arean C.O., Chem. Commun., 6, (2008); Durgun E., Ciraci S., Yildirim T., Phys. Rev. B: Condens. Matter Mater. Phys., 77, (200…	T. Hussain; Centre for Theoretical and Computational Molecular Science, Australian Institute for Bioengineering and Nanotechnology, University of Queensland, Brisbane, 4072, Australia; email: t.hussain@uq.edu.au		Royal Society of Chemistry						20462069		RSCAC		English	RSC Adv.	Article	Final	All Open Access; Gold Open Access; Green Open Access	Scopus	2-s2.0-85011016375
Gao S.; Ma Z.; Xiao C.; Cui Z.; Du W.; Sun X.; Li Q.; Sa R.; Sun C.	Gao, Shuaishuai (57224861708); Ma, Zuju (55161426400); Xiao, Chengwei (57214213131); Cui, Zhitao (57212586029); Du, Wei (57193559679); Sun, Xueqin (56424095400); Li, Qiaohong (25223231400); Sa, Rongjian (7003916137); Sun, Chenghua (8241292200)	57224861708; 55161426400; 57214213131; 57212586029; 57193559679; 56424095400; 25223231400; 7003916137; 8241292200	TM3 (TM = V, Fe, Mo, W) single-cluster catalyst confined on porous BN for electrocatalytic nitrogen reduction	2022	Journal of Materials Science and Technology	108			46	53	7	27	10.1016/j.jmst.2021.08.052	https://www.scopus.com/inward/record.uri?eid=2-s2.0-85118333584&doi=10.1016%2fj.jmst.2021.08.052&partnerID=40&md5=f5d41f01f6fdcbb2c6438db7fb86dcc9	School of Environmental and Materials Engineering, Yantai University, Yantai, 264005, China; School of Materials Science and Engineering, Anhui University of Technology, Maanshan, 243002, China; State Key Laboratory of Structural Chemistry, Fujian Institute of Research on the Structure of Matter, Chinese Academy of Sciences, Fuzhou, 350002, China; Institute of Oceanography, Ocean College, Minjian…	Gao S., School of Environmental and Materials Engineering, Yantai University, Yantai, 264005, China; Ma Z., School of Environmental and Materials Engineering, Yantai University, Yantai, 264005, China; Xiao C., School of Materials Science and Engineering, Anhui University of Technology, Maanshan, 243002, China; Cui Z., School of Materials Science and Engineering, Anhui University of Technology, Ma…	Confined metal clusters as sub-nanometer reactors for electrocatalytic N2 reduction reaction (eNRR) have received increasing attention due to the unique metal-metal interaction and higher activity than single-atom catalysts. Herein, the inspiration of the superior capacitance and unique microenvironment with regular surface cavities of the porous boron nitride (p-BN) nanosheets, we systematically…	Density functional theory; Electrocatalytic N<sub>2</sub> reduction; Porous boron nitride; Single-cluster	Atoms; Binary alloys; Boron nitride; Catalyst activity; Design for testability; Electrocatalysts; III-V semiconductors; Molybdenum; Nitrides; Nitrogen; Reduction; % reductions; Density-functional-theory; Electrocatalytic; Electrocatalytic N2 reduction; Metal cluster; Nitrogen reduction; Porous boron nitrides; Single-cluster; Surface cavity; ]+ catalyst; Density functional theory					Guangdong Innovation Research Team for Higher Education, (2017KCXTD030); High-level Talents Project of Dongguan University of Technology, (KCYKYQD2017017); State Key Laboratory of Structural Chemistry, Fujian Institute of Research on the Structure of Matter, Chinese Academy of Sciences, (20200006); National Natural Science Foundation of China, NSFC, (21501177, 21673240, 21771182)	This work was financially supported by the National Natural Science Foundation of China (Nos. 21771182, 21501177 and 21673240), the Guangdong Innovation Research Team for Higher Education (No. 2017KCXTD030), the High-level Talents Project of Dongguan University of Technology (No. KCYKYQD2017017) and the Open Project Program of the State Key Laboratory of Structural Chemistry, Fujian Institute of …	Wang L., Xia M.K., Wang H., Huang K.F., Qian C.X., Maravelias C.T., Ozin G.A., Joule, 2, pp. 1055-1074, (2018); Kandemir T., Schuster M.E., Senyshyn A., Behrens M., Schlogl R., Angew. Chem. Int. Ed., 52, pp. 12723-12726, (2013); Vojvodic A., Medford A.J., Studt F., Abild-Pedersen F., Khan T.S., Bligaard T., Norskov J.K., Chem. Phys. Lett., 598, pp. 108-112, (2014); Spaulding D.K., Weck G., Loubey…	Z. Ma; School of Environmental and Materials Engineering, Yantai University, Yantai, 264005, China; email: zjma@outlook.com		Chinese Society of Metals						10050302		JSCTE		English	J. Mater. Sci. Technol.	Article	Final		Scopus	2-s2.0-85118333584
Schimmenti R.; Cortese R.; Duca D.; Mavrikakis M.	Schimmenti, Roberto (56578688600); Cortese, Remedios (25959513500); Duca, Dario (56284090100); Mavrikakis, Manos (7005407443)	56578688600; 25959513500; 56284090100; 7005407443	Boron Nitride-supported Sub-nanometer Pd6 Clusters for Formic Acid Decomposition: A DFT Study	2017	ChemCatChem	9	9		1610	1620	10	24	10.1002/cctc.201700248	https://www.scopus.com/inward/record.uri?eid=2-s2.0-85018802019&doi=10.1002%2fcctc.201700248&partnerID=40&md5=649c48921f6b7f617e6a6e6419b9cf39	Dipartimento di Fisica e Chimica, Università degli Studi di Palermo, Viale delle Scienze Ed. 17, Palermo, I-90128, Italy; Department of Chemical and Biological Engineering, University of Wisconsin-Madison, Madison, 53706, WI, United States	Schimmenti R., Dipartimento di Fisica e Chimica, Università degli Studi di Palermo, Viale delle Scienze Ed. 17, Palermo, I-90128, Italy; Cortese R., Dipartimento di Fisica e Chimica, Università degli Studi di Palermo, Viale delle Scienze Ed. 17, Palermo, I-90128, Italy; Duca D., Dipartimento di Fisica e Chimica, Università degli Studi di Palermo, Viale delle Scienze Ed. 17, Palermo, I-90128, Ital…	A periodic, self-consistent planewave DFT study was carried out to explore the potential use of Pd6 clusters supported on a boron nitride sheet as a catalyst for the selective decomposition of formic acid (HCOOH) to CO2 and H2. The competition between formate (HCOO) and carboxyl (COOH) paths on catalytic sites, with different proximities to the support, was studied. Based on energetics alone, the…	boron nitride; DFT; formic acid; palladium; sub-nanometer clusters	Activation energy; Boron nitride; Carbon dioxide; Nitrides; Palladium; Surface reactions; Boron nitride sheets; Boron nitride supports; Catalytic sites; Formic acid decompositions; Hydrogen diffusion; Hydrogen spill overs; Selective decomposition; Sub nanometers; Formic acid							Bond J.Q., Alonso D.M., Wang D., West R.M., Dumesic J.A., Science, 327, pp. 1110-1114, (2010); Kirilin A., Tokarev A., Murzina E., Kustov L., Mikkola J.-P., Murzin D.Y., ChemSusChem, 3, pp. 708-718, (2010); Scaranto J., Mavrikakis M., Surf. Sci., 650, pp. 111-120, (2016); Singh S., Li S., Carrasquillo-Flores R., Alba-Rubio A.C., Dumesic J.A., Mavrikakis M., AIChE J., 60, pp. 1303-1319, (2014); Ch…	D. Duca; Dipartimento di Fisica e Chimica, Università degli Studi di Palermo, Palermo, Viale delle Scienze Ed. 17, I-90128, Italy; email: dario.duca@unipa.it		Wiley Blackwell						18673880		CHEMK		English	ChemCatChem	Article	Final	All Open Access; Green Open Access	Scopus	2-s2.0-85018802019
Wang X.; Qi H.; Ma L.; Chen H.	Wang, Xiang (57222230366); Qi, Hao (57222224817); Ma, Li (57194543625); Chen, Hongshan (24342720000)	57222230366; 57222224817; 57194543625; 24342720000	Superalkali NLi4anchored on BN sheets for reversible hydrogen storage	2021	Applied Physics Letters	118	9	093902				23	10.1063/5.0040421	https://www.scopus.com/inward/record.uri?eid=2-s2.0-85101937870&doi=10.1063%2f5.0040421&partnerID=40&md5=e9e4b306c973f658e6b9f5bfec3e612d	College of Physics and Electronic Engineering, Northwest Normal University, Lanzhou, 730070, China	Wang X., College of Physics and Electronic Engineering, Northwest Normal University, Lanzhou, 730070, China; Qi H., College of Physics and Electronic Engineering, Northwest Normal University, Lanzhou, 730070, China; Ma L., College of Physics and Electronic Engineering, Northwest Normal University, Lanzhou, 730070, China; Chen H., College of Physics and Electronic Engineering, Northwest Normal Uni…	Developing an efficient storage medium is a substantial challenge for the utilization of hydrogen as an energy carrier, and designing materials with intermediate holding strength for hydrogen is the key to the solution. In this paper, we decorate h-BN using superalkali NLi4 and investigate the hydrogen storage properties by density functional theory. NLi4 clusters can be anchored stably on BN she…		Adsorption; Binding energy; Boron nitride; Density functional theory; Hydrogen storage; Molecules; Adsorption energies; Adsorption strength; Alkali metal atoms; Enhanced stability; Excess electrons; Hydrogen storage capacities; Hydrogen storage properties; Intermediate holding; Lithium compounds					National Natural Science Foundation of China, NSFC, (11664034)	This work was supported by the National Natural Science Foundation of China (NSFC, Grant No. 11664034). We also thank the National Supercomputer Centre in Shenzhen for computational resource.	Ren J., Musyoka N.M., Langmi H.W., Mathe M., Liao S., Int. J. Hydrogen Energy, 42, (2017); Abdalla A.M., Hossain S., Nisfindy O.B., Azadd A.T., Dawoodand M., Azad A.K., Energy Convers. Manage., 165, (2018); Zuttel A., Remhof A., Borgschulte A., Friedrichs O., Philos. Trans. R. Soc. A, 368, (2010); Abe J.O., Popoola A.P.I., Ajenifuja E., Popoola O.M., Int. J. Hydrogen Energy, 44, (2019); Mazloomi …	H. Chen; College of Physics and Electronic Engineering, Northwest Normal University, Lanzhou, 730070, China; email: chenhs@nwnu.edu.cn		American Institute of Physics Inc.						00036951		APPLA		English	Appl Phys Lett	Article	Final		Scopus	2-s2.0-85101937870
Datta J.; Majumder C.	Datta, Jagannath (37037141900); Majumder, Chiranjib (7004113763)	37037141900; 7004113763	Stabilizing Co, Ni and Cu on the h-BN surface: Using O O bond activation to probe their performance as single atom catalyst	2021	Catalysis Today	370			75	82	7	12	10.1016/j.cattod.2020.10.021	https://www.scopus.com/inward/record.uri?eid=2-s2.0-85094559133&doi=10.1016%2fj.cattod.2020.10.021&partnerID=40&md5=682ecedc5f22ac3a01d7588c6c4681f6	Analytical Chemistry Division, Bhabha Atomic Research Centre, Variable Energy Cyclotron Centre, Kolkata, 700064, India; Homi Bhabha national Institute, Chemistry Division, Bhabha Atomic Research Centre, Trombay, Mumbai, 400085, India	Datta J., Analytical Chemistry Division, Bhabha Atomic Research Centre, Variable Energy Cyclotron Centre, Kolkata, 700064, India; Majumder C., Homi Bhabha national Institute, Chemistry Division, Bhabha Atomic Research Centre, Trombay, Mumbai, 400085, India	The stability of isolated metal atom on a support plays very crucial role to avoid ensemble effects of agglomeration and clustering. Defects in support matrix provide additional binding to enhance the stability of single atom catalyst. Here, using plane wave based pseudo-potential approach, we report the activation of oxygen molecule by Co, Ni and Cu embedded h-BN sheet with both B and N vacancy.…	Density functional theory; Hexagonal boron nitride; Single atom catalysis; Vacancy defect	Atoms; Boron nitride; Catalysts; Chemical activation; Chemical analysis; Chemical bonds; Copper; Molecules; Nickel; Nitrogen; Atomic charge distributions; Bond activation; Bond-stretching; Electronic charges; Ensemble effect; Interaction energies; Nitrogen vacancies; Pseudopotentials; Sheet metal					VECC	The authors acknowledge all staff members of the Computer Division of VECC, Kolkata for providing supercomputing facility. J. Datta thanks Head, Analytical Chemistry Division, and Associate Director, Chemistry Group for the necessary permission and support.	Wasey A.H., Chakrabarty S., Das G.P., Majumder C., h-BN Monolayer on the Ni(111) surface: a potential catalyst for oxidation, ACS Appl. Mater. Interfaces, 5, 21, pp. 10404-10408, (2013); Huang B., Lee H., Defect and impurity properties of hexagonal boron nitride: a first-principles calculation, Phys. Rev. B, 86, (2012); Attaccalite C., Bockstedte M., Marini A., Rubio A., Wirtz L., Coupling of exc…	C. Majumder; Homi Bhabha national Institute, Chemistry Division, Bhabha Atomic Research Centre, Mumbai, Trombay, 400085, India; email: chimaju@barc.gov.in		Elsevier B.V.						09205861		CATTE		English	Catal Today	Article	Final		Scopus	2-s2.0-85094559133
Chaliha R.; Perumalla D.S.; Yadav K.; Prasad D.L.V.K.; Jemmis E.D.	Chaliha, Rinkumoni (57207456753); Perumalla, D. Sravanakumar (58036117400); Yadav, Kedar (57218631160); Prasad, Dasari L. V. K. (14066519200); Jemmis, Eluvathingal D. (7006589123)	57207456753; 58036117400; 57218631160; 14066519200; 7006589123	An Extended Rudolph Diagram: B3H5 and B3H6+ Relate 3D-, 2D-, 1D-, and 0D-Boron Allotropes	2024	Inorganic Chemistry	63	24		10954	10966	12	3	10.1021/acs.inorgchem.3c04254	https://www.scopus.com/inward/record.uri?eid=2-s2.0-85195603178&doi=10.1021%2facs.inorgchem.3c04254&partnerID=40&md5=a1509ab56150f40a0532b529aa2f6e1a	Inorganic and Physical Chemistry, Indian Institute of Science, Malleswaram, Karnataka, Bangalore, 560012, India; Department of Chemistry, Indian Institute of Technology, Kanpur, 208016, India	Chaliha R., Inorganic and Physical Chemistry, Indian Institute of Science, Malleswaram, Karnataka, Bangalore, 560012, India; Perumalla D.S., Inorganic and Physical Chemistry, Indian Institute of Science, Malleswaram, Karnataka, Bangalore, 560012, India; Yadav K., Department of Chemistry, Indian Institute of Technology, Kanpur, 208016, India; Prasad D.L.V.K., Department of Chemistry, Indian Instit…	The structural chemistry of boron goes beyond the sp, sp2, and sp3 hybridization paradigms of carbon chemistry. We relate the apparently unconnected polyhedral boranes and 3D allotropes on the one hand and 2D clusters, borophenes, and multilayer borophenes on the other hand, through an extended Rudolph diagram. All-boron equivalents of cyclopropenium cation viz the flat B3H5 and the nonplanar B3H…		Boron; Hydrides; Multilayers; borane derivative; boron; cation; Bi-layer; Carbon chemistry; Cyclopropenium; Design Principles; Hybridisation; Infinite-layer; Interlayer bonds; Polyhedral boranes; Structural chemistry; Theoretical validations; article; bilayer membrane; controlled study; electron; human; hybridization; Boron compounds		boron, 7440-42-8			Science and Engineering Research Board, SERB; Department of Science and Technology, Ministry of Science and Technology, India, DST; Council of Scientific and Industrial Research, India, CSIR	E.D.J. and D.S.P. thank SERB, New Delhi for financial support through the Year of Science Chair Professorship. R.C. and K.Y. thank DST (INSPIRE scheme) and CSIR, Government of India, for the SRF research fellowships, respectively. R.C. also thanks Dr. Naiwrit Karmodak for fruitful discussions. The HPC facilities of SERC, IISc, Bengaluru and IITK (DST, NSM, and RNJJ) are gratefully acknowledged.	Washburn R.M., Hydroboration. by Herbert C. Brown, Inorg. Chem., 2, pp. 884-884, (1963); Onak T., Organoborane Chemistry, (1975); Loudet A., Burgess K., BODIPY Dyes and Their Derivatives: Syntheses and Spectroscopic Properties, Chem. Rev., 107, pp. 4891-4932, (2007); Stephan D.W., The Broadening Reach of Frustrated Lewis Pair Chemistry, Science, 354, 6317, (2016); Tian Y.-M., Guo X.-N., Braunschw…	D.L.V.K. Prasad; Department of Chemistry, Indian Institute of Technology, Kanpur, 208016, India; email: dprasad@iitk.ac.in; E.D. Jemmis; Inorganic and Physical Chemistry, Indian Institute of Science, Bangalore, Malleswaram, Karnataka, 560012, India; email: jemmis@iisc.ac.in		American Chemical Society						00201669		INOCA	38845415	English	Inorg. Chem.	Article	Final		Scopus	2-s2.0-85195603178
Eroglu E.; Aydin S.; ^im_ek M.	Eroglu, Esra (57204463376); Aydin, Sezgin (57191604310); ^im_ek, Mehmet (36777333600)	57204463376; 57191604310; 36777333600	Stability of intrinsic and extrinsic co-decorated boron sheets with Li and Mg	2018	Computational Condensed Matter	17		e00345				1	10.1016/j.cocom.2018.e00345	https://www.scopus.com/inward/record.uri?eid=2-s2.0-85055651791&doi=10.1016%2fj.cocom.2018.e00345&partnerID=40&md5=354595f6a2945b7c3d7e0f337f991d52	Graduate School of Natural and Applied Sciences, Gazi University, Teknikokullar, 06500, Ankara, Turkey; Department of Physics, Faculty of Sciences, Gazi University, Teknikokullar, 06500, Ankara, Turkey	Eroglu E., Graduate School of Natural and Applied Sciences, Gazi University, Teknikokullar, 06500, Ankara, Turkey; Aydin S., Department of Physics, Faculty of Sciences, Gazi University, Teknikokullar, 06500, Ankara, Turkey; ^im_ek M., Department of Physics, Faculty of Sciences, Gazi University, Teknikokullar, 06500, Ankara, Turkey	The structural and mechanical properties and stability nature of Li and Mg co-decorated planar ·-1/8 boron sheet have been investigated by density functional theory calculations. It is shown that the boron sheet is differently impressed by adding Li and Mg, and this doping process results in different geometric patterns originated from different binding nature of the adsorption cases. Interesting…	Battery materials; Boron sheets; First-principles calculations; Metal-doping; Stability								Zhan C., Zhang P.F., Dai S., Jiang D.E., Boron supercapacitors, Acs Energy Lett, 1, pp. 1241-1246, (2016); Wu X., Dai J., Zhao Y., Zhuo Z., Yang J., Zeng X.C., Two-dimensional boron monolayer sheets, ACS Nano, 6, pp. 7443-7453, (2012); Geim A.K., Novoselov K.S., The rise of graphene, Nat. Mater., 6, pp. 183-191, (2007); Wallace P.R., The band theory of graphite, Phys. Rev., 71, pp. 622-634, (1947…	M. ^im_ek; Department of Physics, Faculty of Sciences, Gazi University, Teknikokullar, 06500, Turkey; email: msimsek@gazi.edu.tr		Elsevier B.V.						23522143				English	Comput. Condens. Matter	Article	Final		Scopus	2-s2.0-85055651791
Barcza G.; Ivady V.; Szilvasi T.; Voros M.; Veis L.; Gali A.; Legeza O.	Barcza, Gergely (55610245500); Ivady, Viktor (53984485300); Szilvasi, Tibor (36572576600); Voros, Marton (35231793200); Veis, Libor (26028215500); Gali, Adam (7004204092); Legeza, Ors (6602832042)	55610245500; 53984485300; 36572576600; 35231793200; 26028215500; 7004204092; 6602832042	DMRG on Top of Plane-Wave Kohn-Sham Orbitals: A Case Study of Defected Boron Nitride	2021	Journal of Chemical Theory and Computation	17	2		1143	1154	11	23	10.1021/acs.jctc.0c00809	https://www.scopus.com/inward/record.uri?eid=2-s2.0-85100051193&doi=10.1021%2facs.jctc.0c00809&partnerID=40&md5=0765985d6bab67519da7ff89f916fb71	Wigner Research Centre for Physics, P.O. Box 49, Budapest, H-1525, Hungary; J. Heyrovske Institute of Physical Chemistry, Czech Academy of Sciences, Prague, CZ-18223, Czech Republic; Department of Physics, Chemistry and Biology, Linkping University, SE-581 83, Sweden; Department of Chemical and Biological Engineering, University of Wisconsin-Madison, Madison, 53706, WI, United States; Department …	Barcza G., Wigner Research Centre for Physics, P.O. Box 49, Budapest, H-1525, Hungary, J. Heyrovske Institute of Physical Chemistry, Czech Academy of Sciences, Prague, CZ-18223, Czech Republic; Ivady V., Wigner Research Centre for Physics, P.O. Box 49, Budapest, H-1525, Hungary, Department of Physics, Chemistry and Biology, Linkping University, SE-581 83, Sweden; Szilvasi T., Department of Chemic…	In this paper, we analyze the numerical aspects of the inherent multireference density matrix renormalization group (DMRG) calculations on top of the periodic Kohn-Sham density functional theory using the complete active space approach. The potential of the framework is illustrated by studying hexagonal boron nitride nanoflakes embedding a charged single boron vacancy point defect by revealing a …							National Quantum Technology Program, (2017-1.2.1-NKP-2017-00001, K134983, NKFIH K120569); U.S. Department of Energy, USDOE; Alexander von Humboldt-Stiftung, (KKP129866); Alexander von Humboldt-Stiftung; Pacific Northwest National Laboratory, PNNL; Grantová Agentura eské Republiky, GA R, (18-18940Y); Grantová Agentura eské Republiky, GA R; Magyar Tudományos Akadémia, MTA; Knut och Alice Wallenberg…	G.B. acknowledges the support of the NKFIH PD-17-125261 and NKFIH FK-20-135496 projects and of the Bolyai Research Scholarship of the Hungarian Academy of Sciences. VI is supported by the MTA Premium Postdoctoral Research Program and by the Knut and Alice Wallenberg Foundation through WBSQD2 project (Grant no. 2018.0071). L.V. acknowledges the support from Czech Science Foundation (grant no. 18-1…	Tran T.T., Bray K., Ford M.J., Toth M., Aharonovich I., Quantum emission from hexagonal boron nitride monolayers, Nat. Nanotechnol., 11, (2015); Tran T.T., Elbadawi C., Totonjian D., Lobo C.J., Grosso G., Moon H., Englund D.R., Ford M.J., Aharonovich I., Toth M., Robust Multicolor Single Photon Emission from Point Defects in Hexagonal Boron Nitride, Acs Nano, 10, pp. 7331-7338, (2016); Chejanovsk…	G. Barcza; Wigner Research Centre for Physics, Budapest, P.O. Box 49, H-1525, Hungary; email: barcza.gergely@wigner.mta.hu		American Chemical Society						15499618		JCTCC	33435672	English	J. Chem. Theory Comput.	Article	Final		Scopus	2-s2.0-85100051193
Kuo T.-C.; Current M.I.	Kuo, Tai-Chen (57189223131); Current, Michael Ira (7005959331)	57189223131; 7005959331	Exploration of High-Pressure Annealing and Microwave Annealing in Palladium Germano-Silicide Formation for Si0.8Ge0.2-Based Complementary Metal-Oxide Semiconductor Transistors	2024	Advanced Engineering Materials	26	24	2401974				0	10.1002/adem.202401974	https://www.scopus.com/inward/record.uri?eid=2-s2.0-85207460535&doi=10.1002%2fadem.202401974&partnerID=40&md5=00ccf69c703e61d8410c70ae078d2260	Department of Electronic Engineering, Chung Yuan Christian University, Taoyuan, 320, Taiwan; Current Scientific, San Jose, 95124, CA, United States	Kuo T.-C., Department of Electronic Engineering, Chung Yuan Christian University, Taoyuan, 320, Taiwan; Current M.I., Current Scientific, San Jose, 95124, CA, United States	In this study, forming palladium germano-silicide on Si0.8Ge0.2-based complementary metal-oxide semiconductor (CMOS) transistors by high-pressure annealing compared to microwave annealing is investigated. Boron-doped Si0.8Ge0.2 layers are epitaxially grown on n-type Si wafers, achieving an initial boron concentration of 5 × 1015 cm 3, which increase to H6 × 1020 cm 3 after microwave annealing, re…	clusters; contact resistances; germano-silicides; high-pressure annealings; microwave annealings; palladiums	Annealing; CMOS integrated circuits; Die castings; Germanium oxides; Heterojunctions; High pressure effects in solids; Organoclay; Palladium compounds; Schottky barrier diodes; Semiconducting germanium; Semiconducting germanium compounds; Semiconducting silicon compounds; Sheet metal; Silicides; X ray diffraction analysis; Boron concentrations; Boron-doped; Cluster; Complementary metal oxide semi…					Chung Yuan Christian University, CYCU; National Cheng Kung University, NCKU, (1120958)	Funding text 1: The authors express their gratitude to Professor Wen-Hsi Lee for his valuable discussions. They also acknowledge the technical support provided by National Cheng Kung University, Tainan, Taiwan, and Taiwan Semiconductor Research Institute, Hsinchu, Taiwan. Additionally, they express their appreciation for the financial support (grant no. 1120958) received from Chung Yuan Christian…	Kim S.-D., Solid-State Electron., 53, (2009); Kittl J.A., Lauwers A., Chamirian O., Pawlak M.A., Van Dal M., Akheyar A., Potter M.D., Kottantharayil A., Pourtois G., Lindsay R., Maex K., MRS Online Proc. Libr., 810, (2004); Gomez L., Hashemi P., Hoyt J.L., IEEE Trans. Electron Devices, 56, (2009); Thompson S., Anand N., Armstrong M., Int. Electron Devices Meeting, pp. 3.2.1-3.2.4, (2003); Huang H…	T.-C. Kuo; Department of Electronic Engineering, Chung Yuan Christian University, Taoyuan, 320, Taiwan; email: TCKUO@cycu.edu.tw		John Wiley and Sons Inc						14381656				English	Adv. Eng. Mater.	Article	Final		Scopus	2-s2.0-85207460535
Chigo-Anota E.; Cárdenas-Jirón G.; Salazar Villanueva M.; Bautista Hernández A.; Castro M.	Chigo-Anota, E. (8241028500); Cárdenas-Jirón, G. (6603954442); Salazar Villanueva, M. (56002661100); Bautista Hernández, A. (56000811500); Castro, M. (16738293400)	8241028500; 6603954442; 56002661100; 56000811500; 16738293400	Covalent functionalization of octagraphene with magnetic octahedral B6 and non-planar C6 clusters	2017	Physica E: Low-Dimensional Systems and Nanostructures	94			196	203	7	13	10.1016/j.physe.2017.08.012	https://www.scopus.com/inward/record.uri?eid=2-s2.0-85028344276&doi=10.1016%2fj.physe.2017.08.012&partnerID=40&md5=667a53c4f36e110bb88a7dadef164161	Benemérita Universidad Autónoma de Puebla, Facultad de Ingeniería Química, Ciudad Universitaria, San Manuel, Puebla, 72570, Código Postal, Mexico; Universidad de Santiago de Chile, Facultad de Química y Biología, Laboratorio de Química Teórica, Santiago, Chile; Benemérita Universidad Autónoma de Puebla, Facultad de Ingeniería, Apdo. Postal J-39, Puebla, 72570, Pue, Mexico; Universidad Nacional Au…	Chigo-Anota E., Benemérita Universidad Autónoma de Puebla, Facultad de Ingeniería Química, Ciudad Universitaria, San Manuel, Puebla, 72570, Código Postal, Mexico; Cárdenas-Jirón G., Universidad de Santiago de Chile, Facultad de Química y Biología, Laboratorio de Química Teórica, Santiago, Chile; Salazar Villanueva M., Benemérita Universidad Autónoma de Puebla, Facultad de Ingeniería, Apdo. Postal…	The interaction between the magnetic boron octahedral (B6 ) and non-planar (C6 ) carbon clusters with semimetal nano-sheet of octa-graphene (C64H24) in the gas phase is studied by means of DFT calculations. These results reveal that non-planar-1 (anion) carbon cluster exhibits structural stability, low chemical reactivity, magnetic (1.0 magneton bohr) and semiconductor behavior. On the other hand…	DFT theory; Magnetic Properties; Non-planar C<sub>6</sub><sup> </sup> clusters; Octahedral B<sub>6</sub><sup> </sup> cluster; Work function	Carbon clusters; Chemical stability; Design for testability; Graphene; Magnetic properties; Magnetism; Nanosheets; Stability; Work function; Covalent functionalizations; DFT theory; Electronic charges; Graphene nanosheets; Magnetic behavior; Molecular circuits; Semiconductor behavior; Structural stabilities; Magnetic levitation vehicles					Cuerpo Académico Ingeniería en Materiales, (BUAP-CA-177); DGAPA-UNAM, (PAPIIT IN-212315); VIEP-BUAP, (CHAE-ING17-G)	This work was partially supported by projects: VIEP-BUAP ( CHAE-ING17-G ) and Cuerpo Académico Ingeniería en Materiales ( BUAP-CA-177 ). We thank the support given by the National Laboratory Supercomputing Southeast housed in the BUAP. M. Castro acknowledges financial support provided by DGAPA-UNAM , Project PAPIIT IN-212315 , and from Facultad de Química, UNAM, under the PAIP-FQ program.	Grimes R.N., Boron clusters come of age, J. Chem. Educ., 81, pp. 657-672, (2004); Drummond M.L., Meunier V., Sumpter B.G., Structure and stability of small boron and boron oxide clusters, J. Phys. Chem. A, 111, pp. 6539-6551, (2007); Sergeeva A.P., Popov I.A., Piazza Z.A., Li W.L., Romanescu C., Wang L.S., Boldyre A.I., Understanding boron through size-selected clusters: structure, chemical bondi…	E. Chigo-Anota; Benemérita Universidad Autónoma de Puebla, Facultad de Ingeniería Química, Ciudad Universitaria, San Manuel, Puebla, 72570, Mexico; email: ernesto.chigo@correo.buap.mx		Elsevier B.V.						13869477		PELNF		English	Phys E	Article	Final		Scopus	2-s2.0-85028344276
Li R.; You X.-R.; Zhai H.-J.	Li, Rui (57190574671); You, Xue-Rui (56780945100); Zhai, Hua-Jin (7202968342)	57190574671; 56780945100; 7202968342	Are all planar and quasi-planar boron clusters aromatic? Counter examples of island or global À antiaromaticity from chemical bonding analysis	2020	Physical Chemistry Chemical Physics	22	43		25084	25094	10	5	10.1039/d0cp04502k	https://www.scopus.com/inward/record.uri?eid=2-s2.0-85096152820&doi=10.1039%2fd0cp04502k&partnerID=40&md5=a43002911a8042aa783302c8c7348325	Nanocluster Laboratory, Institute of Molecular Science, Shanxi University, Taiyuan, 030006, China	Li R., Nanocluster Laboratory, Institute of Molecular Science, Shanxi University, Taiyuan, 030006, China; You X.-R., Nanocluster Laboratory, Institute of Molecular Science, Shanxi University, Taiyuan, 030006, China; Zhai H.-J., Nanocluster Laboratory, Institute of Molecular Science, Shanxi University, Taiyuan, 030006, China	Boron is an electron-deficient element. The flatland of planar or quasi-planar (2D) boron clusters is believed to possess aromaticity for all members, which remains a fundamental issue in debate in boron chemistry. Using a selected set of D2h B62-, C2h B282-, and C2v B29- clusters as counter examples, we shall present computational evidence for global or island À antiaromaticity in 2D boron clust…		Aromatization; Boron; Chemical analysis; Chemical bonds; Indicators (chemical); Molecular orbitals; Analogous systems; Electron localization function; Electron-deficient; Gas-phase experiments; Localized molecular orbitals; Nucleus independent chemical shifts; Polycyclic aromatic hydrocarbons (PAHS); Quantitative indicators; Polycyclic aromatic hydrocarbons					National Natural Science Foundation of China, NSFC, (21573138, 21873058)	This work was supported by the National Natural Science Foundation of China (21873058, 21573138) and the Sanjin Scholar Distinguished Professors Program.	Hanley L., Whitten J.L., Anderson S.L., J. Phys. Chem., 92, pp. 5803-5812, (1988); Boustani I., Int. J. Quantum Chem., 52, pp. 1081-1111, (1994); Fowler J.E., Ugalde J.M., J. Phys. Chem. A, 104, pp. 397-403, (2000); Aihara J., J. Phys. Chem. A, 105, pp. 5486-5489, (2001); Ma J., Li Z.H., Fan K.N., Zhou M.F., Chem. Phys. Lett., 372, pp. 708-716, (2003); Aihara J., Kanno H., Ishida T., J. Am. Chem.…	H.-J. Zhai; Nanocluster Laboratory, Institute of Molecular Science, Shanxi University, Taiyuan, 030006, China; email: hj.zhai@sxu.edu.cn		Royal Society of Chemistry						14639076		PPCPF	33118576	English	Phys. Chem. Chem. Phys.	Article	Final		Scopus	2-s2.0-85096152820
Ibarra-Rodríguez M.; Sánchez M.	Ibarra-Rodríguez, Marisol (55342443200); Sánchez, Mario (8693355700)	55342443200; 8693355700	Theoretical study of boron, beryllium and lithium clusters (n=2 6), adsorption on graphitic carbon nitride and the study of acceptor-donor orbital of the coordination of a styrene molecule on [cluster/g-C3N4] systems	2021	Journal of Molecular Graphics and Modelling	102		107772				5	10.1016/j.jmgm.2020.107772	https://www.scopus.com/inward/record.uri?eid=2-s2.0-85092448999&doi=10.1016%2fj.jmgm.2020.107772&partnerID=40&md5=aaee242cce463cd029a96e12e3af05fe	Centro de Investigación en Materiales Avanzados, S.C., Alianza Norte 202, PIIT, Carretera Monterrey-Aeropuerto Km. 10, Apodaca, C.P. 66628, Nuevo León, Mexico	Ibarra-Rodríguez M., Centro de Investigación en Materiales Avanzados, S.C., Alianza Norte 202, PIIT, Carretera Monterrey-Aeropuerto Km. 10, Apodaca, C.P. 66628, Nuevo León, Mexico; Sánchez M., Centro de Investigación en Materiales Avanzados, S.C., Alianza Norte 202, PIIT, Carretera Monterrey-Aeropuerto Km. 10, Apodaca, C.P. 66628, Nuevo León, Mexico	The adsorption of boron, beryllium and lithium clusters on graphitic carbon nitride g-C3N4, and the adsorption of styrene molecule on the B, Be, Li cluster/g-C3N4 sheet have been investigated through the density functional theory (DFT) calculations. Our calculations show distortion of the geometry of the clusters when coordinating with the g-C3N4 sheet. Boron (n = 5 and 6), beryllium (n = 2 4, 6)…	Beryllium; Boron; Cluster; Graphitic carbon nitride; Lithium; Styrene	Adsorption; Beryllium; Boron; Graphitic Carbon Nitride; Molecules; Styrene; beryllium; boron; carbon; graphite; lithium; styrene; Aromatic rings; Back donation; Donor orbitals; Lithium clusters; Natural bond orbital; Orbitals; Strong interaction; Theoretical study; adsorption; Article; chemical interaction; density functional theory; electron; electron transport; priority journal; Density functio…		beryllium, 7440-41-7; boron, 7440-42-8; carbon, 7440-44-0; graphite, 7782-42-5; lithium, 7439-93-2; styrene, 100-42-5			Consejo Nacional de Ciencia y Tecnología, CONACYT	This research was financially supported by CONACYT . M.I.R. thanks for the postdoctoral scholarship from CONACYT.	Castleman A.W., Bowen K.H., Clusters: structure, energetics, and dynamics of intermediate states of matter, J. Phys. Chem., 100, 31, pp. 12911-12944, (1996); Cuenya B.R., Synthesis and catalytic properties of metal nanoparticles: size, shape, support, composition, and oxidation state effects, Thin Solid Films, 518, 12, pp. 3127-3150, (2010); Ammu M., Thalappil P., Noble metal clusters: applicatio…	M. Sánchez; Centro de Investigación en Materiales Avanzados, S.C., Alianza Norte 202, Apodaca, PIIT, Carretera Monterrey-Aeropuerto Km. 10, C.P. 66628, Mexico; email: mario.sanchez@cimav.edu.mx		Elsevier Inc.						10933263		JMGMF	33065512	English	J. Mol. Graph. Model.	Article	Final		Scopus	2-s2.0-85092448999
Refaee E.A.; Ahmad A.; Azeem M.	Refaee, Eshrag Ali (57184367100); Ahmad, Ali (16315161000); Azeem, Muhammad (56030100300)	57184367100; 16315161000; 56030100300	Sombor indices of ³-sheet of boron clusters	2023	Molecular Physics	121	15	e2214953				9	10.1080/00268976.2023.2214953	https://www.scopus.com/inward/record.uri?eid=2-s2.0-85159899118&doi=10.1080%2f00268976.2023.2214953&partnerID=40&md5=5d30113c5a426dcd4cda4369e1ce8596	College of Computer Science & Information Technology, Jazan University, Jazan, Saudi Arabia; Department of Mathematics, Riphah International University, Lahore, Pakistan	Refaee E.A., College of Computer Science & Information Technology, Jazan University, Jazan, Saudi Arabia; Ahmad A., College of Computer Science & Information Technology, Jazan University, Jazan, Saudi Arabia; Azeem M., Department of Mathematics, Riphah International University, Lahore, Pakistan	Regarding Euclidean geometry, introduced the Sombor index and its various types. In graph theory, it is the sum of all pairs of neighbouring vertices. New varieties of Sombor indices are introduced using geometrical interpretation. In this paper, we reviewed recently created Sombor indices for gamma-sheet of boron clusters. In particular, Euclidean geometry introduced the first area-based Sombor …	Boron clusters; gamma-sheet of boron clusters; geometry-based Sombor indices; Sombor indices; topological indices	Boron; Geometry; Proteins; Area-based; Boron clusters; Chemical networks; Euclidean Geometry; Gamma-sheet of boron cluster; Geometrical interpretation; Geometry-based sombor index; Sombor index; Topological index; Graph theory					Deanship for Research and Innovation; Ministry of Education in Saudi Arabia, (RUP3-1)	The first and second authors extend their appreciation to the Deputyship of the Deanship for Research and Innovation, Ministry of Education in Saudi Arabia, for funding this research work through project number RUP3-1.	Oganov A.R., Chen J., Gatti C., Ma Y., Ma Y., Glass C.W., Liu Z., Yu T., Kurakevych O.O., Solozhenko V.L., Nature, 457, 7231, pp. 863-867, (2009); Oganov A.R., Solozhenko V.L., Gatti C., Kurakevych O.O., Le Godec Y., J. Superhard Mater., 33, 6, pp. 363-379, (2011); Raza Z., Akhter S., Shang Y., Front. Chem., 10, (2023); Boustani I., Quandt A., Kramer P., Europhys. Lett. (EPL), 36, 8, pp. 583-588,…	A. Ahmad; College of Computer Science & Information Technology, Jazan University, Jazan, Saudi Arabia; email: ahmadsms@gmail.com		Taylor and Francis Ltd.						00268976		MOPHA		English	Mol. Phys.	Article	Final		Scopus	2-s2.0-85159899118
Chen L.; Chen X.; Duan C.; Huang Y.; Zhang Q.; Xiao B.	Chen, Long (57209903421); Chen, Xianfei (57192440239); Duan, Chao (57205072607); Huang, Yi (42661418700); Zhang, Qian (57205102519); Xiao, Beibei (56015257600)	57209903421; 57192440239; 57205072607; 42661418700; 57205102519; 56015257600	Reversible hydrogen storage in pristine and Li decorated 2D boron hydride	2018	Physical Chemistry Chemical Physics	20	48		30304	30311	7	67	10.1039/c8cp05846f	https://www.scopus.com/inward/record.uri?eid=2-s2.0-85058433900&doi=10.1039%2fc8cp05846f&partnerID=40&md5=41c1c9b79aadaae6af69a721d776a7b2	College of Materials and Chemistry and Chemical Engineering, Chengdu University of Technology, Chengdu, 610059, China; State Environ. Protect. Key Lab. of Synergetic Contr. and Jt. Remediation for Soil and Water Poll., Chengdu University of Technology, Chengdu, 610059, China; College of Environment and Ecology, Chengdu University of Technology, Chengdu, 610059, China; School of Energy and Power E…	Chen L., College of Materials and Chemistry and Chemical Engineering, Chengdu University of Technology, Chengdu, 610059, China; Chen X., College of Materials and Chemistry and Chemical Engineering, Chengdu University of Technology, Chengdu, 610059, China; Duan C., College of Materials and Chemistry and Chemical Engineering, Chengdu University of Technology, Chengdu, 610059, China; Huang Y., State…	Motived by the recent experimental fabrication of two-dimensional boron hydride (BH) sheets (Nishino et al., J. Am. Chem. Soc. 2017, 139, 13761), we explore the feasibility of pristine and Li doped BH sheets as a hydrogen storage medium within the framework of density functional theory. BH shows an unexpected high affinity to Li with a binding energy of -2.38 eV in comparison to other alkali and …							China Postdoctoral Science Foundation, (2017M623306XB); China Postdoctoral Science Foundation	We acknowledge the support from China postdoctoral science foundation (2017M623306XB) and special funding for postdoctoral research projects in Sichuan.	Solomon S., Plattner G.-K., Knutti R., Friedlingstein P., Irreversible Climate Change Due to Carbon Dioxide Emissions, Proc. Natl. Acad. Sci. U. S. A., 106, pp. 1704-1709, (2009); Cano Z.P., Banham D., Ye S., Hintennach A., Lu J., Fowler M., Chen Z., Batteries and Fuel Cells for Emerging Electric Vehicle Markets. Nature, Energy, 3, pp. 279-289, (2018); Murray L.J., Dinca M., Long J.R., Hydrogen S…			Royal Society of Chemistry						14639076		PPCPF	30484451	English	Phys. Chem. Chem. Phys.	Article	Final		Scopus	2-s2.0-85058433900
Li H.-X.; Wang M.-H.; Li Q.; Cui Z.-H.	Li, Hai-Xia (36790295900); Wang, Meng-Hui (57206727293); Li, Quan (57216469467); Cui, Zhong-Hua (55902640700)	36790295900; 57206727293; 57216469467; 55902640700	Two-dimensional Be2Al and Be2Ga monolayer: anti-van t Hoff/Le Bel planar hexacoordinate bonding and superconductivity	2022	Physical Chemistry Chemical Physics							4	10.1039/d2cp04595h	https://www.scopus.com/inward/record.uri?eid=2-s2.0-85144166607&doi=10.1039%2fd2cp04595h&partnerID=40&md5=46bec71f3eb0e4b21d8a733f011ac278	Institute of Atomic and Molecular Physics, Jilin University, Changchun, 130023, China; State Key Laboratory of Superhard Materials, College of Physics, Jilin University, Changchun, 130023, China; Key Laboratory of Physics and Technology for Advanced Batteries (Ministry of Education), Jilin University, Changchun, 130023, China	Li H.-X., Institute of Atomic and Molecular Physics, Jilin University, Changchun, 130023, China; Wang M.-H., Institute of Atomic and Molecular Physics, Jilin University, Changchun, 130023, China; Li Q., State Key Laboratory of Superhard Materials, College of Physics, Jilin University, Changchun, 130023, China; Cui Z.-H., Institute of Atomic and Molecular Physics, Jilin University, Changchun, 1300…	Because of the electron deficiency of boron, a triangular network with planar hexacoordination is the most common structural and bonding property for isolated boron clusters and two-dimensional (2D) boron sheets. However, this network is a rule-breaking structure and bonding case for all other main-group elements. Herein, the Be2M (M = Al and Ga) 2D monolayer with P6/mmm space group was found to …		Aluminum; Binary alloys; Boron; Nitrogen compounds; Phonons; Substrates; Bonding property; Boron clusters; Breakings; Electron deficiency; Hexacoordination; Main-group elements; Space Groups; Triangular network; Two-dimensional; Van't Hoff; Monolayers					High Performance Computing Center of Jilin University; National Natural Science Foundation of China, NSFC, (11874178, 11922405, 91961204); National Natural Science Foundation of China, NSFC	This work was funded by the National Natural Science Foundation of China (No. 11874178, 11922405, 91961204). The partial calculations in this work were supported by High Performance Computing Center of Jilin University, China.	Yang L.M., Ganz E., Chen Z.F., Wang Z.X., Schleyer P.V.R., Angew. Chem., Int. Ed., 54, pp. 9468-9501, (2015); Vassilev-Galindo V., Pan S., Donald K.J., Merino G., Nat. Rev. Chem., 2, (2018); Hoffmann R., Alder R.W., Wilcox C.F., J. Am. Chem. Soc., 92, pp. 4492-4493, (1970); Hoffmann R., Pure Appl. Chem., 28, pp. 181-194, (1971); Collins J.B., Dill J.D., Jemmis E.D., Apeloig Y., Schleyer P.V.R., S…	Z.-H. Cui; Institute of Atomic and Molecular Physics, Jilin University, Changchun, 130023, China; email: zcui@jlu.edu.cn		Royal Society of Chemistry						14639076		PPCPF	36514964	English	Phys. Chem. Chem. Phys.	Article	Article in press		Scopus	2-s2.0-85144166607
Banerjee S.; Nigam S.; Majumder C.	Banerjee, Seemita (55477348900); Nigam, Sandeep (9941488700); Majumder, Chiranjib (7004113763)	55477348900; 9941488700; 7004113763	Structure and stability of Au, Au2 and Au8 cluster on Ni(111) supported h-BN sheet: Role of size and support towards oxygen bond activation	2023	Physica E: Low-Dimensional Systems and Nanostructures	147		115561				3	10.1016/j.physe.2022.115561	https://www.scopus.com/inward/record.uri?eid=2-s2.0-85142176143&doi=10.1016%2fj.physe.2022.115561&partnerID=40&md5=f3cb49f6378e21d47a074ce49d8a5d90	Chemistry Division, Bhabha Atomic Research Centre, Mumbai, 400085, India; Homi Bhabha National Institute, Anushaktinagar, Mumbai, 400094, India	Banerjee S., Chemistry Division, Bhabha Atomic Research Centre, Mumbai, 400085, India, Homi Bhabha National Institute, Anushaktinagar, Mumbai, 400094, India; Nigam S., Chemistry Division, Bhabha Atomic Research Centre, Mumbai, 400085, India, Homi Bhabha National Institute, Anushaktinagar, Mumbai, 400094, India; Majumder C., Chemistry Division, Bhabha Atomic Research Centre, Mumbai, 400085, India,…	Atomic level heterogenous catalysis has been of importance for in-depth understanding and designing of novel catalytic material. Present work aims to investigate the chemical reactivity of Au, Au2 and Au8 cluster on hexagonal boron nitride nano sheet (h-BN) and its Ni(111) activated analogue using density functional theory (DFT). The average vertical separation of gold atom(s) from h-BN is signif…	Au cluster; DFT; h-BN; Ni(111) support; O O bond Activation	Atoms; Boron nitride; Chemical activation; Chemical bonds; Design for testability; Gold; III-V semiconductors; Molecules; Nanosheets; Oxygen; Atomic levels; Au clusters; Bond activation; Density-functional-theory; H-BN; Heterogenous catalysis; In-depth understanding; Ni(111) support; O-O bond activation; Oxygen bonds; Density functional theory							Carrettin S., Guzman J., Corma A., Supported gold catalyzes the homocoupling of phenylboronic acid with high conversion and selectivity, Angew. Chem., Int. Ed., 44, pp. 2242-2245, (2005); Chowdhury B., Bravo-Suarez J., Date M., Tsubota S., Haruta M., Trimethylamine as a gas-phase promoter: highly efficient epoxidation of propylene over supported gold catalysts, Angew. Chem., 118, pp. 426-429, (20…	C. Majumder; Chemistry Division, Bhabha Atomic Research Centre, Mumbai, 400085, India; email: chimaju@barc.gov.in		Elsevier B.V.						13869477		PELNF		English	Phys E	Article	Final		Scopus	2-s2.0-85142176143
Li H.-R.; Liu H.; Zhao X.-Y.; Pei L.; Chen N.; Zan W.-Y.; Lu H.-G.; Wang Y.-K.; Mu Y.-W.; Li S.-D.	Li, Hai-Ru (56494730300); Liu, Hui (57196045854); Zhao, Xiao-Yun (55705083600); Pei, Ling (56699480200); Chen, Na (57195343240); Zan, Wen-Yan (55955731000); Lu, Hai-Gang (21735049200); Wang, Yue-Kui (57207901004); Mu, Yue-Wen (26027156100); Li, Si-Dian (25121044900)	56494730300; 57196045854; 55705083600; 56699480200; 57195343240; 55955731000; 21735049200; 57207901004; 26027156100; 25121044900	High-symmetry tubular Ta@B18 3-, Ta2@B18, and Ta2@B27 + as embryos of ±-boronanotubes with a transition-metal wire coordinated inside	2018	Physical Chemistry Chemical Physics	20	38		25009	25015	6	10	10.1039/c8cp04602f	https://www.scopus.com/inward/record.uri?eid=2-s2.0-85054386783&doi=10.1039%2fc8cp04602f&partnerID=40&md5=51dc39b6d5ba5583e4b42c3ccc16b138	Institute of Molecular Science, Shanxi University, Taiyuan, 034000, China	Li H.-R., Institute of Molecular Science, Shanxi University, Taiyuan, 034000, China; Liu H., Institute of Molecular Science, Shanxi University, Taiyuan, 034000, China; Zhao X.-Y., Institute of Molecular Science, Shanxi University, Taiyuan, 034000, China; Pei L., Institute of Molecular Science, Shanxi University, Taiyuan, 034000, China; Chen N., Institute of Molecular Science, Shanxi University, T…	Transition-metal doping leads to dramatic structural changes and results in novel bonding patterns in small boron clusters. Based on the experimentally derived mono-ring planar C9v Ta©B9 2- (1) and extensive first-principles theory calculations, we present herein the possibility of high-symmetry double-ring tubular D9d Ta@B18 3- (2) and C9v Ta2@B18 (3) and triple-ring tubular D9h Ta2@B27 + (4), w…							National Natural Science Foundation of China, NSFC, (11504213, 2018BY001, 21473106, 21720102006)	The work was supported by the National Natural Science Foundation of China (21720102006 to S.-D. Li, 2018BY001 to H.-R. Li, 11504213 to Y.-W. Mu, and 21473106 to H.-G. Lu).	Lipscomb W.N., Science, 196, (1977); Cotton F.A., Wilkinson G., Murrillo C.A., Bochmann M., Advanced Inorganic Chemistry, (1999); Wang L.S., Int. Rev. Phys. Chem., 35, pp. 69-142, (2016); Sergeeva A.P., Popov I.A., Piazza Z.A., Li W.L., Romanescu C., Wang L.S., Boldyrev A.I., Acc. Chem. Res., 47, pp. 1349-1358, (2014); Zhai H.J., Zhao Y.F., Li W.L., Chen Q., Bai H., Hu H.S., Piazza Z.A., Tian W.J…	Y.-W. Mu; Institute of Molecular Science, Shanxi University, Taiyuan, 034000, China; email: ywmu@sxu.edu.cn		Royal Society of Chemistry						14639076		PPCPF	30246197	English	Phys. Chem. Chem. Phys.	Article	Final		Scopus	2-s2.0-85054386783
Wang Z.; Li Y.; Sheng-Jiang G.; Jing-Hui L.; Mei X.; Rastegar S.F.	Wang, Zhongqu (57218837498); Li, Yingji (57218836993); Sheng-Jiang, Gan (57212768437); Jing-Hui, Li (57212758327); Mei, Xiaoyu (57218835437); Rastegar, Somayeh F. (55504378100)	57218837498; 57218836993; 57212768437; 57212758327; 57218835437; 55504378100	Quasi-planar B36 boron cluster: a new potential basis for ammonia detection	2020	Journal of Molecular Modeling	26	10	263				5	10.1007/s00894-020-04486-2	https://www.scopus.com/inward/record.uri?eid=2-s2.0-85090385274&doi=10.1007%2fs00894-020-04486-2&partnerID=40&md5=22dbd1a115f4707ae46b8b2049117b83	Department of Electric Power Engineering, North China Electric Power University, Baoding, Hebei, China; Department of Business Administration, Chongqing Institute of Engineering, Chongqing, China; Chengdu Normal University, Chengdu, China; Chongqing College of Electronic Engineering, Chongqing, China; J. Heyrovsky Institute of Physical Chemistry, Academy of Sciences of the Czech Republic, Dolejsk…	Wang Z., Department of Electric Power Engineering, North China Electric Power University, Baoding, Hebei, China; Li Y., Department of Business Administration, Chongqing Institute of Engineering, Chongqing, China; Sheng-Jiang G., Chengdu Normal University, Chengdu, China; Jing-Hui L., Chengdu Normal University, Chengdu, China; Mei X., Chongqing College of Electronic Engineering, Chongqing, China; …	Detection of NH3 at a trace level is nowadays of great importance. Here, we investigate the reactivity and sensitivity of a B36 borophene toward NH3 gas employing DFT calculations. The energetic results point out that the adsorption process strongly depends on the orientation of NH3 relative to the B36 sheet. An NH3 molecule preferentially interacts via its N-head with a B atom of the B36 with a …	Ammonia; B<sub>36</sub> cluster; Detection; DFT calculations	ammonia; boron derivative; adsorption; anisotropy; Article; controlled study; density functional theory; electric conductance; electric conductivity; electron transport; enthalpy; frequency analysis; gas; high temperature; limit of detection; molecular stability; priority journal; proton nuclear magnetic resonance; room temperature; surface property; ultraviolet radiation		ammonia, 14798-03-9, 51847-23-5, 7664-41-7			Chengdu Normal University First-Class Discipline Construction Foundation, (CS18ZA04)	This work was supported by the Chengdu Normal University First-Class Discipline Construction Foundation under Grant No. CS18ZA04.	Novoselov K.S., Geim A.K., Morozov S., Jiang D., Zhang Y., Dubonos S., Grigorieva I., Firsov A., Electric field effect in atomically thin carbon films, Science, 306, 5696, pp. 666-669, (2004); del Castillo E., Cargnoni F., Achilli S., Tantardini G.F., Trioni M.I., Spin asymmetric band gap opening in graphene by Fe adsorption, Surf Sci, 634, pp. 62-67, (2015); Rastegar S.F., Peyghan A.A., Hadipour…	G. Sheng-Jiang; Chengdu Normal University, Chengdu, China; email: panypying@163.com; S.F. Rastegar; J. Heyrovsky Institute of Physical Chemistry, Academy of Sciences of the Czech Republic, Prague, Dolejskova 3, 182 23, Czech Republic; email: somayehfrastegar@gmail.com		Springer Science and Business Media Deutschland GmbH						16102940		JMMOF	32909082	English	J. Mol. Model.	Article	Final		Scopus	2-s2.0-85090385274
Alrebh A.; Meunier J.-L.	Alrebh, Aqeel (57223037249); Meunier, Jean-Luc (16029225100)	57223037249; 16029225100	Boron Nitride Nanosheets Synthesis in Thermal Plasma: An Experimental and Modelling Analysis	2022	Plasma Chemistry and Plasma Processing	42	4		855	884	29	5	10.1007/s11090-022-10245-3	https://www.scopus.com/inward/record.uri?eid=2-s2.0-85128239774&doi=10.1007%2fs11090-022-10245-3&partnerID=40&md5=fdef976a658914ae1f582acc0c77d3d2	Thermal Plasma Laboratory, Department of Chemical Engineering, McGill University, 3610 University St., Montreal, H3A 0C5, QC, Canada	Alrebh A., Thermal Plasma Laboratory, Department of Chemical Engineering, McGill University, 3610 University St., Montreal, H3A 0C5, QC, Canada; Meunier J.-L., Thermal Plasma Laboratory, Department of Chemical Engineering, McGill University, 3610 University St., Montreal, H3A 0C5, QC, Canada	Boron nitride nanosheets (BNNS) were recently synthesized in a powder form using inductively coupled plasma through two readily-scalable bottom-up routes: (i) heterogeneous nucleation using amorphous boron particles and nitrogen, (ii) homogeneous nucleation from ammonia borane and nitrogen. The operating pressure was found to play a significant role in controlling the product purity and sheet dim…	Boron nitride nanosheets (BNNS); CFD modeling; Homogeneous & heterogeneous nucleation; Inductively coupled thermal plasma; Optical emission spectroscopy; Thermodynamic equilibrium	Ammonia; Boron nitride; Computation theory; Computational fluid dynamics; Cooling; III-V semiconductors; Inductively coupled plasma; Light emission; Nanosheets; Nitrides; Nitrogen; Nitrogen plasma; Nucleation; Plasma torches; Boron nitride nanosheet; Boron nitride nanosheets; Computational fluid dynamic simulation modeling; Computational fluid dynamics simulations; Dynamic simulation models; Hete…					Natural Sciences and Engineering Research Council of Canada, NSERC	This work was supported by the Natural Sciences and Engineering Research Council of Canada (NSERC). We, the authors, acknowledge with deep appreciation the contribution of our former colleague and lab member Dr. Norma-Yadira Mendoza-Gonzalez for her meticulous training and the continuous support on Ansys-FLUENT through which the results on CFD modeling were acquired.	Novoselov K.S., Jiang D., Schedin F., Booth T., Khotkevich V., Morozov S., Geim A.K., Two-dimensional atomic crystals, Proc Natl Acad Sci USA, 102, 30, pp. 10451-10453, (2005); Cai Q., Scullion D., Gan W., Falin A., Zhang S., Watanabe K., Taniguchi T., Chen Y., Santos E.J.G., Li L.H., High thermal conductivity of high-quality monolayer boron nitride and its thermal expansion, Sci Adv, 5, 6, (2019…	A. Alrebh; Thermal Plasma Laboratory, Department of Chemical Engineering, McGill University, Montreal, 3610 University St., H3A 0C5, Canada; email: aqeel.alrebh@mail.mcgill.ca		Springer						02724324				English	Plasma Chem. Plasma Process.	Article	Final		Scopus	2-s2.0-85128239774
Koam A.N.A.; Ahmad A.; Azeem M.	Koam, Ali N. A. (57199506868); Ahmad, Ali (16315161000); Azeem, Muhammad (56030100300)	57199506868; 16315161000; 56030100300	Boron clusters sheets with algebraic properties	2023	Molecular Physics	121	21	e2228424				3	10.1080/00268976.2023.2228424	https://www.scopus.com/inward/record.uri?eid=2-s2.0-85163179297&doi=10.1080%2f00268976.2023.2228424&partnerID=40&md5=5d6080e306fbd662c14490b942834e68	Department of Mathematics, College of Science, Jazan University, Jazan, Saudi Arabia; Department of Information Technology and Security, College of Computer Science & Information Technology, Jazan University, Jazan, Saudi Arabia; Department of Mathematics, Riphah International University Lahore, Lahore, Pakistan	Koam A.N.A., Department of Mathematics, College of Science, Jazan University, Jazan, Saudi Arabia; Ahmad A., Department of Information Technology and Security, College of Computer Science & Information Technology, Jazan University, Jazan, Saudi Arabia; Azeem M., Department of Mathematics, Riphah International University Lahore, Lahore, Pakistan	Boron clusters are small, three-dimensional structures made of boron atoms. These come in a wide range of shapes and sizes, from basic planar constructions to complex polyhedral patterns. Boron clusters are fascinating from both a fundamental and practical perspective because of their unique electrical, optical, and chemical properties. More focus has lately been placed on boron cluster sheets, w…	Boron clusters; borophene sheets; degree-based m-polynomials; m-polynomials; m-polynomials of borophene sheets	Boron; Computational chemistry; Graph theory; Algebraic properties; Boron atom; Boron clusters; Borophene sheet; Degree-based m-polynomial; M-polynomial; M-polynomial of borophene sheet; Shape and size; Three-dimensional structure; Two-dimensional structures; Polynomials							Feng B., Zhang J., Zhong Q., Li W., Li S., Li H., Cheng P., Meng S., Chen L., Wu K., Nat. Chem., 8, pp. 563-568, (2016); Shabbir A., Azeem M., IEEE Access, 9, pp. 55644-55653, (2021); Zhang Z., Penev E.S., Yakobson B.I., Chem. Soc. Rev., 22, pp. 55644-55653, (2017); Azeem M., Nadeem M.F., Eur. Phys. J. Plus, 136, (2021); Wu X., Dai J., Zhao Y., Zhuo Z., Yang J., Zeng X.C., ACS Nano, 6, 8, pp. 744…	M. Azeem; Department of Mathematics, Riphah International University Lahore, Lahore, Pakistan; email: azeemali7009@gmail.com		Taylor and Francis Ltd.						00268976		MOPHA		English	Mol. Phys.	Article	Final		Scopus	2-s2.0-85163179297
Kang D.; Sun W.; Shi H.; Lu C.; Kuang X.; Chen B.; Xia X.; Maroulis G.	Kang, Dongliang (57211228420); Sun, Weiguo (24462754300); Shi, Hongxiao (57225891075); Lu, Cheng (57202819426); Kuang, Xiaoyu (11840089800); Chen, Bole (57195983589); Xia, Xinxin (56970282700); Maroulis, George (56277296900)	57211228420; 24462754300; 57225891075; 57202819426; 11840089800; 57195983589; 56970282700; 56277296900	Probing the structure and electronic properties of beryllium doped boron clusters: A planar BeB16 cluster motif for metallo-borophene	2019	Scientific Reports	9	1	14367				32	10.1038/s41598-019-50905-7	https://www.scopus.com/inward/record.uri?eid=2-s2.0-85073076407&doi=10.1038%2fs41598-019-50905-7&partnerID=40&md5=96fd2baa8abdafb50d6d81e71570de1d	Institute of Atomic and Molecular Physics, Sichuan University, Chengdu, 610065, China; School of Mathematics and Physics, China University of Geosciences (Wuhan), Wuhan, 430074, China; Department of Chemistry, University of Patras, Patras, GR-26500, Greece	Kang D., Institute of Atomic and Molecular Physics, Sichuan University, Chengdu, 610065, China; Sun W., Institute of Atomic and Molecular Physics, Sichuan University, Chengdu, 610065, China; Shi H., Institute of Atomic and Molecular Physics, Sichuan University, Chengdu, 610065, China; Lu C., School of Mathematics and Physics, China University of Geosciences (Wuhan), Wuhan, 430074, China; Kuang X.…	Beryllium-doped boron clusters display essential similarities to borophene (boron sheet) with a molecular structure characterized by remarkable properties, such as anisotropy, metallicity and high conductivity. Here we have determined low-energy structures of BeBn 0/ (n = 10 20) clusters by utilizing CALYPSO searching program and DFT optimization. The results indicated that most ground states of …							National Natural Science Foundation of China, NSFC, (11574220, 11874043); National Natural Science Foundation of China, NSFC; Henan Province University Innovation Talents Support Program, (15HASTIT020); Henan Province University Innovation Talents Support Program	This work was supported by the National Natural Science Foundation of China (Nos. 11574220 and 11874043) and the Program for Science & Technology Innovation Talents in Universities of Henan Province (No. 15HASTIT020).	Pham H.T., Muya J.T., Buendia F., Ceulemans A., Nguyen M.T., Formation of the quasi-planar B<sub>50</sub> boron cluster: topological path from B<sub>10</sub> and disk aromaticity, Phys. Chem. Chem. Phys., 21, (2019); Chen Q., Et al., Planar B<sub>38</sub> <sup> </sup> and B<sub>37</sub> <sup> </sup> clusters with a double-hexagonal vacancy: molecular motifs for borophenes, Nanoscale., 9, pp. 4550…	X. Kuang; Institute of Atomic and Molecular Physics, Sichuan University, Chengdu, 610065, China; email: scu_kuang@163.com		Nature Publishing Group						20452322			31591442	English	Sci. Rep.	Article	Final	All Open Access; Gold Open Access; Green Open Access	Scopus	2-s2.0-85073076407
Zhang Y.; Yang M.; Zhou M.; Feng S.; Li W.; Lin J.	Zhang, Yibo (35212812600); Yang, Mingyang (57118492900); Zhou, Ming (57118603100); Feng, Shijia (57818265200); Li, Wenming (57818265100); Lin, Jiacong (58857723600)	35212812600; 57118492900; 57118603100; 57818265200; 57818265100; 58857723600	A novel highly stable two-dimensional boron phase with promising potentials in energy fields	2022	Journal of Materials Chemistry A	11	2		828	837	9	9	10.1039/d2ta07949f	https://www.scopus.com/inward/record.uri?eid=2-s2.0-85144782604&doi=10.1039%2fd2ta07949f&partnerID=40&md5=57f1566416ec4386be1cafe5fe2b4338	Department of Mechanical Engineering, State Key Laboratory of Tribology, Tsinghua University, Beijing, 100084, China; Department of Mechanical Engineering, Key Laboratory for Advanced Materials Processing Technology, Ministry of Education, Tsinghua University, Beijing, 100084, China	Zhang Y., Department of Mechanical Engineering, State Key Laboratory of Tribology, Tsinghua University, Beijing, 100084, China; Yang M., Department of Mechanical Engineering, State Key Laboratory of Tribology, Tsinghua University, Beijing, 100084, China; Zhou M., Department of Mechanical Engineering, Key Laboratory for Advanced Materials Processing Technology, Ministry of Education, Tsinghua Univ…	A highly stable new structural phase of monoelemental two-dimensional boron sheet has been discovered. Such new material was acquired by removing the metal atom layers from the quasi-layered boride material AlMgB14, inspired by the top-down synthesis of MXenes, which includes the direct etching and exfoliation of the bulk MAX phase. It has been shown that this structure possesses distinct stabili…		Boron; Etching; Gas adsorption; Hydrogen storage; Boron atom; Energy fields; Highly stables; MAX-phase; Metal atoms; Narrow bandgap; Single bond; Structural phasis; Topdown; Two-dimensional; Metal ions					National Natural Science Foundation of China, NSFC, (51961145303); National Natural Science Foundation of China, NSFC; Tsinghua University, THU	The authors appreciate M. Z. for research assistance and comments on the manuscript; Y. Z., M. Y., S. F., W. L. and J. L. for helpful discussions on the research and modification for the manuscript, and engineer Jiao Lin, who conducted the high-performance computing system at Tsinghua University. Numerical calculations were run on the high-performance computing system at Tsinghua University. The …	Geim A.K., Novoselov K.S., Nat. Mater., 6, pp. 183-191, (2007); Ugeda M.M., Bradley A.J., Shi S.-F., da Jornada F.H., Zhang Y., Qiu D.Y., Ruan W., Mo S.-K., Hussain Z., Shen Z.-X., Wang F., Louie S.G., Crommie M.F., Nat. Mater., 13, pp. 1091-1095, (2014); Shi L., Zhao T., J. Mater. Chem. A, 5, pp. 3735-3758, (2017); Zhang H., Zhao S., Huang F., J. Mater. Chem. A, 9, pp. 27140-27169, (2021); Jiang…	M. Zhou; Department of Mechanical Engineering, Key Laboratory for Advanced Materials Processing Technology, Ministry of Education, Tsinghua University, Beijing, 100084, China; email: zhouming@tsinghua.edu.cn		Royal Society of Chemistry						20507488		JMCAE		English	J. Mater. Chem. A	Article	Final		Scopus	2-s2.0-85144782604
Rafique M.; Yong S.; Hussain D.; Lougou B.G.; Ahmed B.	Rafique, Muhammad (59277300900); Yong, Shuai (57204829834); Hussain, Danish (56442250100); Lougou, Bachirou Guene (57193837508); Ahmed, Basheer (57311497200)	59277300900; 57204829834; 56442250100; 57193837508; 57311497200	Investigating CO2 capture and direct dissociation through AEM/H2O compounds adsorption on Ti-doped h-BN monolayer system; FPS-MD Calculations	2024	Materials Today Communications	38		108310				5	10.1016/j.mtcomm.2024.108310	https://www.scopus.com/inward/record.uri?eid=2-s2.0-85185445435&doi=10.1016%2fj.mtcomm.2024.108310&partnerID=40&md5=bf122015576803c5f426f6028c9475ed	School of Energy Science and Engineering, Harbin Institute of Technology, 92 West Dazhi Street, Harbin, 150001, China; Chongqing Research Institute of Harbin Institute of Technology, Chongqing, China; Department of Mechatronics Engineering, College of Electrical and Mechanical Engineering, National University of Sciences and Technology, (NUST), Islamabad, 44000, Pakistan; College of Electrical En…	Rafique M., School of Energy Science and Engineering, Harbin Institute of Technology, 92 West Dazhi Street, Harbin, 150001, China, Chongqing Research Institute of Harbin Institute of Technology, Chongqing, China; Yong S., School of Energy Science and Engineering, Harbin Institute of Technology, 92 West Dazhi Street, Harbin, 150001, China; Hussain D., Department of Mechatronics Engineering, Colleg…	Titanium doped h-BN sheet is investigated for capture and dissociation of CO2 molecule with the adsorption of BeH2O, LiH2O, NaH2O and BeO compounds based on First-Principles and Molecular Dynamics (FPS-MD) calculations. BeH2O cluster helped the dissociation of CO2 into CO molecule by acquiring one O atom to its structure. Calculated adsorption energies indicate that the impurity substitution and …	Adsorption; CO<sub>2</sub> capture; CO<sub>2</sub> dissociation; H-BN	Activation energy; Atoms; Boron nitride; Carbon dioxide; Dissociation; Energy gap; Lithium compounds; Molecular dynamics; Molecules; Monolayers; Refractive index; Sodium compounds; Titanium compounds; Adsorption energies; CO2 capture; CO2 dissociation; First principles; H-BN; Molecular-dynamics calculation; Monolayer system; Ti atoms; Ti doped; Titanium doped; Adsorption					National Natural Science Foundation of China, NSFC, (51876049); National Natural Science Foundation of China, NSFC	This work was supported by the National Natural Science Foundation of China (No. 51876049 ). In addition, we would like to acknowledge the support that NVIDIA provided us through the GPU Grant Program.	Yang L., Heinlein J., Hua C., Gao R., Hu S., Pfefferle L., Et al., Emerging dual-functional 2D transition metal oxides for carbon capture and utilization: a review, Fuel, 324, (2022); Darvishnejad M.H., Reisi-Vanani A., Synergetic effects of metals in graphyne 2D carbon structure for high promotion of CO<sub>2</sub> capturing, Chem. Eng. J., 406, (2021); Mir S.H., Yadav V.K., Singh J.K., Efficien…	S. Yong; School of Energy Science and Engineering, Harbin Institute of Technology, Harbin, 92 West Dazhi Street, 150001, China; email: shuaiyong@hit.edu.cn		Elsevier Ltd						23524928				English	Mater. Today Commun.	Article	Final		Scopus	2-s2.0-85185445435
Harraz H.; Abd El Monsef M.	Harraz, Hassan (6603340878); Abd El Monsef, Mohamed (57195451488)	6603340878; 57195451488	Elemental substitutions and compositional evolution during tourmaline formation in metasomatic schistose rocks of Sikait area in the Southern Eastern Desert, Egypt	2020	Arabian Journal of Geosciences	13	15	694				4	10.1007/s12517-020-05706-y	https://www.scopus.com/inward/record.uri?eid=2-s2.0-85088160722&doi=10.1007%2fs12517-020-05706-y&partnerID=40&md5=b3e59a8ce42a08d29a55776db8ab3859	Department of Geology, Faculty of Science, Tanta University, Tanta, 31527, Egypt	Harraz H., Department of Geology, Faculty of Science, Tanta University, Tanta, 31527, Egypt; Abd El Monsef M., Department of Geology, Faculty of Science, Tanta University, Tanta, 31527, Egypt	Tourmaline deposit in Sikait area (Southern Eastern Desert of Egypt [SEDE]) is closely associated with metapelitic schistose rocks that belong to Neoproterozoic time. The distribution of tourmaline was mostly controlled by Nugrus shearing, along with schist leucocratic rock varieties (leucogranite, pegmatite, and aplite dikes), which are syntectonically dissected by hydrothermal quartz veins. Loc…	Boron metasomatism; Compositional evolution; Egypt; Metapelitic schist; Sikait; Substitutions; Tourmaline	Eastern Desert; Egypt; concentration (composition); crystal structure; leaching; magmatism; metasomatic rock; metasomatism; pegmatite; potash; quartz; silicate; tourmaline							Abd El-Naby H.H., Dawood Y.H., Natural attenuation of uranium and formation of autunite at the expense of apatite within an oxidizing environment, south Eastern Desert of Egypt, Appl Geochem, 23, pp. 3741-3755, (2008); Abd El-Naby H.H., Frisch W., Geochemical constraints from the Hafafit Metamorphic Complex (HMC): evidence of Neoproterozoic back-arc basin development in the central Eastern Desert…	M. Abd El Monsef; Department of Geology, Faculty of Science, Tanta University, Tanta, 31527, Egypt; email: monsef_egy@science.tanta.edu.eg		Springer						18667511				English	Arab. J. Geosci.	Article	Final		Scopus	2-s2.0-85088160722
Pazhedath A.	Pazhedath, Anees (37098676800)	37098676800	Substrate-Adatom Interface Engineering of Transition Metal Decorated Boron-Doped Graphene Sheet for Enhanced Adsorption of Xe and Kr A Systematic Ab initio Study	2021	Advanced Theory and Simulations	4	9	2100187				4	10.1002/adts.202100187	https://www.scopus.com/inward/record.uri?eid=2-s2.0-85112634559&doi=10.1002%2fadts.202100187&partnerID=40&md5=8b9405d8972b5a9893eb5797208f9717	Materials Physics Division, Indira Gandhi Centre for Atomic Research, Kalpakkam, 603 102, Tamil Nadu, India	Pazhedath A., Materials Physics Division, Indira Gandhi Centre for Atomic Research, Kalpakkam, 603 102, Tamil Nadu, India	Efficient adsorption and segregation of Xe and Kr gases are of high importance in commercial and nuclear industries. Systematic ab initio calculations reveal that transition-metal (TM) decorated boron-doped graphene (BDG-TM) sheet can act as an efficient substrate for adsorptive capture of Xe and Kr (adatoms). Substantial enhancement in the adsorption energy (Formula presented.) is obtained on BD…	adsorption energy; boron-doped graphene; charge transfer; density functional theory; fission gases; metal decoration; nano-clusters	Adatoms; Adsorption; Boron; Calculations; Genetic algorithms; Graphene; Nuclear industry; Sheet metal; Transition metals; Ab initio calculations; Adsorption energies; Boron-doped graphene; Enhanced adsorptions; Experimental realizations; Induced dipole moments; Interface engineering; Partial density of state; Substrates					BARCF	The author thank Dr. Sharat Chandra, Dr. R. Govindaraj, and Dr. Shaju K Albert, MSG, IGCAR for their support and encouragement for this project. The author acknowledge Dr. Rajini P Antony, WSCD, BARCF for careful reading of the manuscript and useful discussions. The author also thank computer division, EIG, IGCAR for providing the HPC facilities.	Soelberg N.R., Garn T.G., Greenhalgh M.R., Law J.D., Jubin R., Strachan D.M., Thallapally P.K., Sci. Technol. Nucl. Install., 2013, (2013); Rest J., Cooper M., Spino J., Turnbull J., Uffelen P.V., Walker C., J. Nucl. Mater., 513, (2019); Hoffman I., Berg R., J. Radioanal. Nucl. Chem., 318, (2018); Dmochowski I., Nat. Chem., 1, (2009); Bruch L., Cole M., Zaremba E., Physical Adsorption: Forces and…	A. Pazhedath; Materials Physics Division, Indira Gandhi Centre for Atomic Research, Kalpakkam, 603 102, India; email: anees@igcar.gov.in		John Wiley and Sons Inc						25130390				English	Adv. Theory Simul.	Article	Final	All Open Access; Green Open Access	Scopus	2-s2.0-85112634559
Zhang J.-R.; Wang S.-Y.; Ge G.; Wei M.; Hua W.; Ma Y.	Zhang, Jun-Rong (57202024796); Wang, Sheng-Yu (57199848670); Ge, Guoyan (57571152600); Wei, Minrui (57571397400); Hua, Weijie (25224882400); Ma, Yong (55577035900)	57202024796; 57199848670; 57571152600; 57571397400; 25224882400; 55577035900	On the choice of shape and size for truncated cluster-based x-ray spectral simulations of 2D materials	2022	Journal of Chemical Physics	157	9	094704				9	10.1063/5.0100175	https://www.scopus.com/inward/record.uri?eid=2-s2.0-85137522101&doi=10.1063%2f5.0100175&partnerID=40&md5=452000471daac7f156f9fa21ef93e136	MIIT Key Laboratory of Semiconductor Microstructure and Quantum Sensing, Department of Applied Physics, School of Science, Nanjing University of Science and Technology, Nanjing, 210094, China; School of Physics and Electronics, Shandong Normal University, Jinan, 250358, China	Zhang J.-R., MIIT Key Laboratory of Semiconductor Microstructure and Quantum Sensing, Department of Applied Physics, School of Science, Nanjing University of Science and Technology, Nanjing, 210094, China; Wang S.-Y., MIIT Key Laboratory of Semiconductor Microstructure and Quantum Sensing, Department of Applied Physics, School of Science, Nanjing University of Science and Technology, Nanjing, 210…	Truncated cluster models represent an effective way for simulating x-ray spectra of 2D materials. Here, we systematically assessed the influence of two key parameters, the cluster shape (honeycomb, rectangle, or parallelogram) and size, in x-ray photoelectron (XPS) and absorption (XAS) spectra simulations of three 2D materials at five K-edges (graphene, C 1s; C3N, C/N 1s; h-BN, B/N 1s) to pursue …		Binding energy; Boron nitride; Honeycomb structures; X ray photoelectron spectroscopy; Cluster-based; Clusters model; Energy profile; Keys parameters; Shape and size; Spectral profile; Spectral simulations; Spectrum simulation; X ray spectrum; X-ray photoelectrons; Graphene					Postgraduate Research & Practice Innovation Program of Jiangsu Province of China, (KYCX20_0270, KYCX21_0290); National Natural Science Foundation of China, NSFC, (11774174); National Natural Science Foundation of China, NSFC; Natural Science Foundation of Shandong Province, (ZR2020MA077); Natural Science Foundation of Shandong Province	We thank Dr. Qiang Fu at USTC for help with the charge density map generation and Professor Erjun Kan at NJUST for helpful discussions. Financial support from the National Natural Science Foundation of China (Grant No. 11774174), the Postgraduate Research & Practice Innovation Program of Jiangsu Province of China (Grant Nos. KYCX21_0290 and KYCX20_0270), and the Natural Science Foundation of Shan…	Tan T., Jiang X., Wang C., Yao B., Zhang H., Adv. Sci., 7, (2020); Zeng M., Xiao Y., Liu J., Yang K., Fu L., Chem. Rev., 118, (2018); Tan C., Cao X., Wu X.-J., He Q., Yang J., Zhang X., Chen J., Zhao W., Han S., Nam G.-H., Sindoro M., Zhang H., Chem. Rev., 117, (2017); Zhu J., Ha E., Zhao G., Zhou Y., Huang D., Yue G., Hu L., Sun N., Wang Y., Lee L.Y.S., Xu C., Wong K.-Y., Astruc D., Zhao P., Coo…	W. Hua; MIIT Key Laboratory of Semiconductor Microstructure and Quantum Sensing, Department of Applied Physics, School of Science, Nanjing University of Science and Technology, Nanjing, 210094, China; email: wjhua@njust.edu.cn; Y. Ma; School of Physics and Electronics, Shandong Normal University, Jinan, 250358, China; email: mayong@sdnu.edu.cn		American Institute of Physics Inc.						00219606		JCPSA	36075707	English	J Chem Phys	Article	Final		Scopus	2-s2.0-85137522101
Wang C.; Chen Q.; Hou J.; Duan Q.	Wang, Chao (57253601000); Chen, Qiyue (57226331119); Hou, Jianhua (15725273500); Duan, Qian (8893089300)	57253601000; 57226331119; 15725273500; 8893089300	Fe@B6H6 aggregates: from simple building blocks to graphene analogue	2021	Journal of Molecular Modeling	27	9	273				0	10.1007/s00894-021-04887-x	https://www.scopus.com/inward/record.uri?eid=2-s2.0-85114153400&doi=10.1007%2fs00894-021-04887-x&partnerID=40&md5=7dd9878c6cbac5a86ac170da7a24cb93	School of Materials Science and Engineering, Changchun University of Science and Technology, Changchun, 130022, China; Jilin Tobacco Industrial CO., LTD., Shiji Rd No.99, Changchun, 130031, China; Engineering Research Center of Optoelectronic Functional Materials, Ministry of Education, Changchun, 130022, China	Wang C., School of Materials Science and Engineering, Changchun University of Science and Technology, Changchun, 130022, China, Jilin Tobacco Industrial CO., LTD., Shiji Rd No.99, Changchun, 130031, China; Chen Q., School of Materials Science and Engineering, Changchun University of Science and Technology, Changchun, 130022, China; Hou J., School of Materials Science and Engineering, Changchun Un…	We suggest the possibility to build graphene analogue with the planar hexacoordinate wheel-type Fe@B6H6 cluster as the building block through studying theoretically the geometry, stability, and electron structure of its dimer and trimer as well as the dimerization of the two trimers. Employing the dehydrogenation route to polymerization, we can obtain the hexagonal boron sheet that are partly and…	Aromaticity; Graphene analogue; Hexagonal boron sheet; Phonon dispersion; Wheel-type clusters	boron; graphene; iron; monomer; Article; chemical bond; controlled study; crystal structure; dehydrogenation; density functional theory; geometry; joint mobility; molecular dynamics; phonon; polymerization; thermostability		boron, 7440-42-8; iron, 14093-02-8, 53858-86-9, 7439-89-6			Jilin Scientific and Technological Development Program, (20200201104JC)	Scientific and Technological Development Project of Jilin Province, China (Grant No. 20200201104JC).	Novoselov K.S., Geim A.K., Morozov S., Jiang D., Zhang Y., Dubonos S., Grigorieva I., Firsov A., Electric field effect in atomically thin carbon films, Science, 306, pp. 666-669, (2004); Guo S., Dong S., Graphene nanosheet: synthesis, molecular engineering, thin film, hybrids, and energy and analytical applications, Chem Soc Rev, 40, pp. 2644-2672, (2011); Tucek J., Blonski P., Ugolotti J., Swain…	J. Hou; School of Materials Science and Engineering, Changchun University of Science and Technology, Changchun, 130022, China; email: houjh163@163.com; Q. Duan; School of Materials Science and Engineering, Changchun University of Science and Technology, Changchun, 130022, China; email: 47989699@qq.com		Springer Science and Business Media Deutschland GmbH						16102940		JMMOF	34471937	English	J. Mol. Model.	Article	Final		Scopus	2-s2.0-85114153400
Zhang P.; Tian Y.; Yang Y.; Liu H.; Liu G.	Zhang, Peiyu (57219929479); Tian, Yifan (57216956135); Yang, Yilin (58166475200); Liu, Hanyu (36081944800); Liu, Guangtao (49663639000)	57219929479; 57216956135; 58166475200; 36081944800; 49663639000	Stable Rb-B compounds under high pressure	2023	Physical Review Research	5	1	013130				9	10.1103/PhysRevResearch.5.013130	https://www.scopus.com/inward/record.uri?eid=2-s2.0-85151384069&doi=10.1103%2fPhysRevResearch.5.013130&partnerID=40&md5=80d944e5065ffdec65a15b0d5dbbabd2	International Center for Computational Method & Software, State Key Laboratory of Superhard Materials, College of Physics, Jilin University, Changchun, 130012, China; Key Laboratory of Physics and Technology for Advanced Batteries, Ministry of Education, College of Physics, Jilin University, Changchun, 130012, China	Zhang P., International Center for Computational Method & Software, State Key Laboratory of Superhard Materials, College of Physics, Jilin University, Changchun, 130012, China; Tian Y., International Center for Computational Method & Software, State Key Laboratory of Superhard Materials, College of Physics, Jilin University, Changchun, 130012, China; Yang Y., International Center for Computationa…	As a frontier issue of physics and material, the structures and related properties of borides have been extensively investigated in fundamental science. The search for pressure-induced stable compounds has become a feasible approach to acquire borides that are inaccessible at atmospheric pressure. Combined with state-of-the-art swarm intelligence structure prediction and first-principles calculat…		Atmospheric pressure; Borides; Strontium compounds; Boron content; First principle calculations; High pressure; Linear chain; Phonon-mediated superconductor; Property; State of the art; Structure prediction; Superhard material; Tunnel structures; Charge transfer					High-Performance Computing Centre of Jilin University; Jilin Province Science and Technology Development Program, (YDZJ202102CXJD016); Program for Jilin University; National Natural Science Foundation of China, NSFC, (12074138, 12074139, 52090024); Chinese Academy of Sciences, CAS, (XDB33000000); RIKEN; National Key Research and Development Program of China, NKRDPC, (2021YFA1400203); Program for …	This paper was supported by the National Key Research and Development Program of China (Grant No. 2021YFA1400203), the Major Program of the National Natural Science Foundation of China (Grant No. 52090024), National Natural Science Foundation of China (Grants No. 12074138 and No. 12074139), Jilin Province Science and Technology Development Program (Grant No. YDZJ202102CXJD016), Program for Jilin …	Albert B., Hillebrecht H., Boron: Elementary challenge for experimenters and theoreticians, Angew. Chemie Int. Ed, 48, (2009); Akopov G., Yeung M. T., Kaner R. B., Rediscovering the crystal chemistry of borides, Adv. Mater, 29, (2017); Nagamatsu J., Nakagawa N., Muranaka T., Zenitani Y., Akimitsu J., Superconductivity at 39 K in magnesium diboride, Nature (London), 410, (2001); Buzea C., Yamashit…			American Physical Society						26431564				English	Phys. Rev. Res.	Article	Final	All Open Access; Gold Open Access	Scopus	2-s2.0-85151384069
Alrebh A.; Meunier J.-L.	Alrebh, Aqeel (57223037249); Meunier, Jean-Luc (16029225100)	57223037249; 16029225100	Synthesis of boron nitride nanosheets powders using a plasma based bottom-up approach	2021	2D Materials	8	4	045018				11	10.1088/2053-1583/ac1854	https://www.scopus.com/inward/record.uri?eid=2-s2.0-85114414910&doi=10.1088%2f2053-1583%2fac1854&partnerID=40&md5=50fe5a94244b9bdee04f162bb823974d	Thermal Plasma Laboratory, Department of Chemical Engineering, McGill University, 3610 University St., Montreal, H3A 0C5, QC, Canada	Alrebh A., Thermal Plasma Laboratory, Department of Chemical Engineering, McGill University, 3610 University St., Montreal, H3A 0C5, QC, Canada; Meunier J.-L., Thermal Plasma Laboratory, Department of Chemical Engineering, McGill University, 3610 University St., Montreal, H3A 0C5, QC, Canada	Boron nitride nanosheets (BNNS) are graphene-like materials with large bandgap and excellent thermal/chemical stability. Current BNNS synthesis methods show low yield and/or purity preventing effective implementation in real-life applications. This work reports two catalyst-free bottom-up approaches for BNNS synthesis using induction thermal plasma. High enthalpy and cooling rates of this plasma …	Ammonia borane; BNNS powders; Boron; Boron nitride nanosheets; Graphene-like materials; Homogeneous and heterogeneous nucleation; Induction thermal plasma	Ammonia; Crystallinity; III-V semiconductors; Ionization of gases; Nanosheets; Nitrides; Nitrogen; Powders; Boron nitride nanosheets; Bottom up approach; Induction thermal plasma; Nucleation and growth; Operating pressure; Real-life applications; Synthesis process; Thermal/chemical stability; Boron nitride					; Chemical Engineering Department of McGill University	This work was supported by the Natural Sciences and Engineering Research Council of Canada (NSERC). We acknowledge the support of Dr. David Liu and Mr. Nicolas Brodusch at McGill Institute for Advanced Materials (MIAM) and Facility of Electron Microscopy Research (FEMR) for helping in the microscopy characterization techniques. We also thank Mr. Ranjan Roy and Mr. Andrew Golsztajn at the Chemical…	Sajjad M, Morell G, Feng P, Advance in novel boron nitride nanosheets to nanoelectronic device applications, ACS Appl. Mater. Interfaces, 5, (2013); Sainsbury T, Satti A, May P, Wang Z, McGovern I, Gun'ko Y K, Coleman J, Oxygen radical functionalization of boron nitride nanosheets, J. Am. Chem. Soc, 134, (2012); Golberg D, Bando Y, Huang Y, Terao T, Mitome M, Tang C, Zhi C, Boron nitride nanotube…	J.-L. Meunier; Thermal Plasma Laboratory, Department of Chemical Engineering, McGill University, Montreal, 3610 University St., H3A 0C5, Canada; email: jean.luc.meunier@mcgill.ca		IOP Publishing Ltd						20531583				English	2D Materials	Article	Final		Scopus	2-s2.0-85114414910
Tagliabue M.; Bagatin R.; Capannelli G.; Cattaneo C.; Bottino A.; Firpo R.; Jezowska A.; Voena A.	Tagliabue, Marco (7006458138); Bagatin, Roberto (6603152335); Capannelli, Gustavo (7004057638); Cattaneo, Claudia (22940400100); Bottino, Aldo (7006234134); Firpo, Raffaella (15834794100); Jezowska, Anna (12544929400); Voena, Alessio (55995145600)	7006458138; 6603152335; 7004057638; 22940400100; 7006234134; 15834794100; 12544929400; 55995145600	Multivariate comparison of reverse osmosis and nanofiltration membranes through tree cluster analysis	2016	Desalination and Water Treatment	57	48-49		23273	23279	6	6	10.1080/19443994.2015.1117824	https://www.scopus.com/inward/record.uri?eid=2-s2.0-84947918506&doi=10.1080%2f19443994.2015.1117824&partnerID=40&md5=ccea5c7deaabe3698d40d85687b82e17	Renewable Energy and Environmental Laboratories, eni S.p.A., v. F. Maritano 26, San Donato M.se, I-20097, Italy; TICASS S.c.r.l., v. B. Bosco, 57/4, Genoa, I-16121, Italy; Department of Chemistry and Industrial Chemistry, University of Genoa, v. Dodecaneso 31, Genoa, I-16146, Italy	Tagliabue M., Renewable Energy and Environmental Laboratories, eni S.p.A., v. F. Maritano 26, San Donato M.se, I-20097, Italy; Bagatin R., Renewable Energy and Environmental Laboratories, eni S.p.A., v. F. Maritano 26, San Donato M.se, I-20097, Italy; Capannelli G., TICASS S.c.r.l., v. B. Bosco, 57/4, Genoa, I-16121, Italy; Cattaneo C., TICASS S.c.r.l., v. B. Bosco, 57/4, Genoa, I-16121, Italy; B…	Experimental trials are usually needed to integrate information reported on data sheets in order to properly drive membrane choice. It results in data-sets where each membrane is characterised by several performance descriptors. Multivariate data-mining (i.e. chemometrics) effectiveness in analysing such data-sets has been demonstrated through the comparison of seven commercial membranes. Each me…	Boron; Chemometrics; Cluster; Nanofiltration; Reverse osmosis	algorithm; boron; cluster analysis; data mining; desalination; filtration; membrane; reverse osmosis							Water Science for Schools; Macedonio F., Drioli E., Gusev A.A., Bardow A., Semiat R., Kurihara M., Efficient technologies for worldwide clean water supply, Chem. Eng. Process., 51, pp. 2-17, (2012); Elimelech M., Phillip W.A., The future of seawater desalination: Energy, technology, and the environment, Science, 333, pp. 712-717, (2011); Ahmadun F.R., Pendashteh A., Abdullah L.C., Biak D.R.A., Ma…	M. Tagliabue; Renewable Energy and Environmental Laboratories, San Donato M.se, eni S.p.A., v. F. Maritano 26, I-20097, Italy; email: marco.tagliabue@eni.com		Taylor and Francis Inc.						19443994				English	Desalin. Water Treat.	Article	Final	All Open Access; Hybrid Gold Open Access	Scopus	2-s2.0-84947918506
Ghasemi H.; Rutledge J.E.; Yazdani H.	Ghasemi, Hamid (57204397985); Rutledge, Jade E. (57216393373); Yazdani, Hessam (26026190000)	57204397985; 57216393373; 26026190000	Mechanical properties of defective cyanoethynyl (2D polyaniline C3N): A comparative molecular dynamics study versus graphene and hexagonal boron nitride	2020	Physica E: Low-Dimensional Systems and Nanostructures	121		114085				6	10.1016/j.physe.2020.114085	https://www.scopus.com/inward/record.uri?eid=2-s2.0-85083401263&doi=10.1016%2fj.physe.2020.114085&partnerID=40&md5=5fd98195cf407d1298b1100d07e905d7	Department of Civil and Environmental Engineering, Howard University, 2300 6th St NW #1026, Washington, 20059, DC, United States	Ghasemi H., Department of Civil and Environmental Engineering, Howard University, 2300 6th St NW #1026, Washington, 20059, DC, United States; Rutledge J.E., Department of Civil and Environmental Engineering, Howard University, 2300 6th St NW #1026, Washington, 20059, DC, United States; Yazdani H., Department of Civil and Environmental Engineering, Howard University, 2300 6th St NW #1026, Washingt…	Remarkable properties that free-standing 2D nanomaterials offer have allured academic and industrial interest in them beyond graphene. One of these materials is cyanoethynyl, which is a 2D monocrystalline carbon nitride material with a C3N stoichiometry. Investigations have confirmed its high thermal stability at elevated temperatures and ferromagnetism at low temperatures, yet very little is kno…	2D nanomaterials; C3N; Molecular dynamics; Structural defects	Boron nitride; Carbon nitride; Defects; Density functional theory; Graphene; III-V semiconductors; Molecular dynamics; Defect concentrations; Elevated temperature; Hexagonal boron nitride; Hexagonal boron nitride (h-BN); High thermal stability; Increasing temperatures; Nitride materials; Stress and strain; Strain rate					MSEIP, (P120A190018); U.S. Department of Education Minority Science and Engineering Improvement Program	JR and HY gratefully acknowledge the support of the U.S. Department of Education Minority Science and Engineering Improvement Program (MSEIP) through grant P120A190018 .	Landau L.D., Zur Theorie der phasenumwandlungen II, Phys. Z. Sowjetunion, 11, pp. 26-35, (1937); Peierls R., Quelques propriétés typiques des corps solides, (1935); Mermin N.D., Crystalline order in two dimensions, Phys. Rev. J. Arch., 176, 1, pp. 250-254, (1968); Mermin N.D., Wagner H., Absence of ferromagnetism or antiferromagnetism in one- or two-dimensional isotropic heisenberg models, Phys. …	H. Yazdani; Department of Civil and Environmental Engineering, Howard University, Washington, 2300 6th St NW #1026, 20059, United States; email: hessam.yazdani@howard.edu		Elsevier B.V.						13869477		PELNF		English	Phys E	Article	Final		Scopus	2-s2.0-85083401263
Zang Y.-N.; Yang S.-S.; Chen C.-X.; Liu J.-X.; Ding L.; Pang J.-W.; Wu C.-D.; Liu P.; Zhang L.-Y.; Ren N.-Q.; Ding J.	Zang, Ya-Ni (57223431073); Yang, Shan-Shan (53364909700); Chen, Cheng-Xin (57223433559); Liu, Jia-Xiu (57226771457); Ding, Lan (7403133067); Pang, Ji-Wei (55571311400); Wu, Chuan-Dong (59887346000); Liu, Peng (59631624500); Zhang, Lu-Yan (55898871800); Ren, Nan-Qi (58592752500); Ding, Jie (35236669400)	57223431073; 53364909700; 57223433559; 57226771457; 7403133067; 55571311400; 59887346000; 59631624500; 55898871800; 58592752500; 35236669400	Simulated solar light-driven degradation of micropollutant in water by biochar-based metal-free catalyst: Regulation strategies for electronic structure and morphology engineering	2024	Chemical Engineering Journal	488		151062				4	10.1016/j.cej.2024.151062	https://www.scopus.com/inward/record.uri?eid=2-s2.0-85189863610&doi=10.1016%2fj.cej.2024.151062&partnerID=40&md5=76bba6831747e2e232f35d29d438ad8d	State Key Laboratory of Urban Water Resource and Environment, School of Environment, Harbin Institute of Technology, Harbin, 150090, China; School of Mechanics Engineering, Harbin Institute of Technology, Harbin, 150001, China; College of Chemistry, Jilin University, 2699 Qianjin Street, Changchun, 130012, China; China Energy Conservation and Environmental Protection Group, CECEP Digital Technolo…	Zang Y.-N., State Key Laboratory of Urban Water Resource and Environment, School of Environment, Harbin Institute of Technology, Harbin, 150090, China; Yang S.-S., State Key Laboratory of Urban Water Resource and Environment, School of Environment, Harbin Institute of Technology, Harbin, 150090, China; Chen C.-X., State Key Laboratory of Urban Water Resource and Environment, School of Environment…	The biochar/h-BN/g-C3N4 (BNC) composite photocatalyst with a spherical sheet cluster structure, was successfully synthesized. Under simulated solar light irradiation, the photocatalytic degradation rate of reactive red 120 by BNC was 87.94 % within 90 min, corresponding to a 3.57-fold higher kinetic constant than that of g-C3N4. The band structure and electron transfer path in BNC were determined…	Biochar; Cluster structure; Electronic structure; Micropollutant; Optical calculation; Simulated solar light	Boron nitride; Degradation; Density functional theory; Electron transitions; Heterojunctions; Light absorption; Morphology; Photocatalytic activity; Piezoelectricity; Rate constants; Solar light; Biochar; Cluster structure; Electron transfer; Electronic.structure; Metal-free catalysts; Micropollutants; Optical calculations; Simulated solar light; Solar-light-driven; Structure and morphology; Elec…					CECEP Digital Technology Co. Ltd; National Natural Science Foundation of China, NSFC, (52170073); National Natural Science Foundation of China, NSFC; Outstanding Youth Science Foundation of Heilongjiang Province, (YXQQ2440402223)	Funding text 1: This work was supported by the National Natural Science Foundation of China (Grant No. 52170073); the Outstanding Youth Science Foundation of Heilongjiang Province, China (No. YXQQ2440402223); The authors are grateful for the dedication of the algorithm model and tool provided by the artificial intelligence department of CECEP Digital Technology Co. Ltd. The authors also appreciat…	Shahid M., Islam S., Mohammad F., Recent advancements in natural dye applications: a review, J. Cleaner Prod., 53, pp. 310-331, (2013); Ramesha G.K., Vijaya Kumara A., Muralidhara H.B., Sampath S., Graphene and graphene oxide as effective adsorbents toward anionic and cationic dyes, J. Colloid Interface Sci., 361, pp. 270-277, (2011); Vithanage M., Ashiq A., Ramanayaka S., Bhatnagar A., Implicati…	S.-S. Yang; State Key Laboratory of Urban Water Resource and Environment, School of Environment, Harbin Institute of Technology, Harbin, 150090, China; email: shanshanyang@hit.edu.cn		Elsevier B.V.						13858947		CMEJA		English	Chem. Eng. J.	Article	Final		Scopus	2-s2.0-85189863610
Li X.-T.; Xu S.-G.; Yang X.-B.; Zhao Y.-J.	Li, Xiao-Tian (56553973600); Xu, Shao-Gang (56681535900); Yang, Xiao-Bao (7406505686); Zhao, Yu-Jun (35335852600)	56553973600; 56681535900; 7406505686; 35335852600	An intrinsic representation of atomic structure: From clusters to periodic systems	2017	Journal of Chemical Physics	147	14	144106				9	10.1063/1.4997292	https://www.scopus.com/inward/record.uri?eid=2-s2.0-85031286790&doi=10.1063%2f1.4997292&partnerID=40&md5=b4f84cdd47e62d383a4711f45ec5d6a9	Department of Physics and School of Materials Science and Engineering, South China University of Technology, Guangdong, 510640, China; Key Laboratory of Advanced Energy Storage Materials of Guangdong Province, South China University of Technology, Guangzhou, Guangdong, 510640, China	Li X.-T., Department of Physics and School of Materials Science and Engineering, South China University of Technology, Guangdong, 510640, China; Xu S.-G., Department of Physics and School of Materials Science and Engineering, South China University of Technology, Guangdong, 510640, China; Yang X.-B., Department of Physics and School of Materials Science and Engineering, South China University of …	We have improved our distance matrix and eigen-subspace projection function (EPF) [X.-T. Li et al., J. Chem. Phys. 146, 154108 (2017)] to describe the atomic structure for periodic systems. Depicting the local structure of an atom, the EPF turns out to be invariant with respect to the choices of the unit cell and coordinate frame, leading to an intrinsic representation of the crystal with a set o…		Atoms; Carbon; Crystal structure; Periodic structures; Carbon allotropes; Distance matrices; Eigen subspace; Local structure; Structure recognition; Unit cells; Crystal atomic structure					National Natural Science Foundation of China, NSFC, (11574088, 51431001, 51621001); Natural Science Foundation of Guangdong Province, (2016A030312011)	This work is financially supported by NSFC (Grant Nos. 11574088 and 51431001), the Foundation for Innovative Research Groups of the National Natural Science Foundation of China (Grant No. 51621001), and Natural Science Foundation of Guangdong Province of China (Grant No. 2016A030312011).	Martonak R., Laio A., Parrinello M., Phys. Rev. Lett., 90, (2003); Goedecker S., J. Chem. Phys., 120, (2004); Call S.T., Zubarev D.Y., Boldyrev A.I., J. Comput. Chem., 28, (2007); Neumann M.A., Leusen F.J.J., Kendrick J., Angew. Chem., Int. Ed., 47, (2008); Amsler M., Goedecker S., J. Chem. Phys., 133, (2010); Oganov A.R., Lyakhov A.O., Valle M., Acc. Chem. Res., 44, (2011); Zhu Q., Oganov A.R., …	Y.-J. Zhao; Department of Physics and School of Materials Science and Engineering, South China University of Technology, Guangdong, 510640, China; email: zhaoyj@scut.edu.cn		American Institute of Physics Inc.						00219606		JCPSA	29031259	English	J Chem Phys	Article	Final		Scopus	2-s2.0-85031286790
Zargari F.; Javan M.; Ghazi M.E.; Izadifard M.	Zargari, Fahimeh (57219250886); Javan, Masoud (57203634589); Ghazi, M.E. (7004678400); Izadifard, Morteza (6602323541)	57219250886; 57203634589; 7004678400; 6602323541	Graphene-like boron nitride supported Irn, Pdn, and Ptn (n = 5, 6) clusters: A DFT study	2020	Diamond and Related Materials	110		108110				7	10.1016/j.diamond.2020.108110	https://www.scopus.com/inward/record.uri?eid=2-s2.0-85091898267&doi=10.1016%2fj.diamond.2020.108110&partnerID=40&md5=4197224002aa90acb51988c13bbb30e8	Faculty of Physics, Shahrood University of Technology, Shahrood, Iran; Department of Physics, Faculty of Sciences, Golestan University, Gorgan, Iran	Zargari F., Faculty of Physics, Shahrood University of Technology, Shahrood, Iran; Javan M., Department of Physics, Faculty of Sciences, Golestan University, Gorgan, Iran; Ghazi M.E., Faculty of Physics, Shahrood University of Technology, Shahrood, Iran; Izadifard M., Faculty of Physics, Shahrood University of Technology, Shahrood, Iran	Transition metal clusters adsorbed on hexagonal boron nitride nanosheet (h-BN) has drawn great interest due to its potential application on hydrogen adsorption. Here, we report a density functional theory investigation of the energetic, structural, and electronic properties of the Ptn, Pdn, and Irn (n = 1, 5, and 6) clusters adsorbed onto an h-BN sheet. The results obtained indicated that all the…	Adsorption energy; Electronic properties; H-BN sheet; Transition metals cluster	Atoms; Binding sites; Boron nitride; Charge transfer; Density functional theory; Electronic properties; Energy gap; Gas adsorption; III-V semiconductors; Narrow band gap semiconductors; Nitrides; Sheet metal; Cluster sizes; Graphene likes; Hexagonal boron nitride; Hydrogen adsorption; Mulliken charges; Partial density of state; Transition metal atoms; Transition-metal clusters; Transition metals							Novoselov K.S., Geim A.K., Morozov S.V., Jiang D., Zhang Y., Dubonos S.V., Grigorieva I.V., Firsov A.A., Electric field effect in atomically thin carbon films, Science., 306, pp. 666-669, (2004); Katsnelson M.I., Graphene: carbon in two dimensions, Mater. Today, 10, pp. 20-27, (2007); Novoselov K.S., Geim A.K., The rise of graphene, Nat. Mater., 6, pp. 183-191, (2007); Inagaki M., Kim Y., Endo M.…	M. Javan; Department of Physics, Faculty of Sciences, Golestan University, Gorgan, Iran; email: m.javan@gu.ac.ir		Elsevier Ltd						09259635		DRMTE		English	Diamond Relat. Mat.	Article	Final		Scopus	2-s2.0-85091898267
Chang H.; Tu K.; Zhang X.; Zhao J.; Zhou X.; Zhang H.	Chang, Hao (57211709982); Tu, Kaixiong (56435473000); Zhang, Xiao (57211449781); Zhao, Jingxiang (8347949800); Zhou, Xiaomeng (57208240410); Zhang, Haijun (57052015800)	57211709982; 56435473000; 57211449781; 8347949800; 57208240410; 57052015800	B4C3 Monolayer with Impressive Electronic, Optical, and Mechanical Properties: A Potential Metal-Free Photocatalyst for CO2 Reduction under Visible Light	2019	Journal of Physical Chemistry C	123	41		25091	25101	10	25	10.1021/acs.jpcc.9b06744	https://www.scopus.com/inward/record.uri?eid=2-s2.0-85073151348&doi=10.1021%2facs.jpcc.9b06744&partnerID=40&md5=41244d89a9267634885a3ec50b43b081	Center for Aircraft Fire and Emergency, College of Economics and Management, College of Science, Civil Aviation University of China, Tianjin, 300300, China; Department of Chemistry, University of Puerto Rico, Rio Piedras Campus, San Juan, 00931, Puerto Rico; College of Chemistry and Chemical Engineering, Harbin Normal University, Harbin, 150025, China	Chang H., Center for Aircraft Fire and Emergency, College of Economics and Management, College of Science, Civil Aviation University of China, Tianjin, 300300, China; Tu K., Department of Chemistry, University of Puerto Rico, Rio Piedras Campus, San Juan, 00931, Puerto Rico; Zhang X., Center for Aircraft Fire and Emergency, College of Economics and Management, College of Science, Civil Aviation U…	Visible-light-driven CO2 reduction technology offers a promising solution for the worldwide challenges of climate crisis and energy shortage. A key issue in photocatalysis is to develop environmentally benign, low-cost materials ideally with earth-abundant elements with suitable oxidizing and reducing potentials. Herein, by means of density functional theory computations and swarm-intelligence st…		Boron carbide; Carbon dioxide; Density functional theory; Free energy; Gibbs free energy; Light absorption; Mechanical properties; Monolayers; Photocatalytic activity; Environmentally benign; Global minimum structure; High carrier mobility; In-plane stiffness; Searching methods; Tetracoordinate carbon; Visible light absorption; Visible-light-driven; Light					National Science Funds for Distinguished Young Scholar of Heilongjiang Province, (JC2018004); National Natural Science Foundation of China, NSFC, (21403001, 51776219); Civil Aviation University of China, CAUC; Tianjin Municipal Education Commission, (2018KJ247)	Funding text 1: This work was supported in China by the NSFC (21403001 and 51776219), Tianjin Education Commission (2018KJ247), National Science Funds for Distinguished Young Scholar of Heilongjiang Province (no. JC2018004), and start-up funds of Blue-Sky Young Scholar and Blue-Sky Distinguished Scholar in the Civil Aviation University of China.; Funding text 2: This work was supported in China b…	Chen X., Shen S., Guo L., Mao S.S., Semiconductor-Based Photocatalytic Hydrogen Generation, Chem. Rev, 110, pp. 6503-6570, (2010); Ma Y., Wang X., Jia Y., Chen X., Han H., Li C., Titanium Dioxide-Based Nanomaterials for Photocatalytic Fuel Generations, Chem. Rev, 114, pp. 9987-10043, (2014); Hisatomi T., Kubota J., Domen K., Recent Advances in Semiconductors for Photocatalytic and Photoelectroche…	X. Zhou; Center for Aircraft Fire and Emergency, College of Economics and Management, College of Science, Civil Aviation University of China, Tianjin, 300300, China; email: zhouxm@nankai.edu.cn		American Chemical Society						19327447				English	J. Phys. Chem. C	Article	Final		Scopus	2-s2.0-85073151348
Yin Y.; Ochi N.; Craven T.W.; Baker D.; Takigawa N.; Suga H.	Yin, Yizhen (57207728462); Ochi, Nobuaki (55498219000); Craven, Timothy W. (55760283600); Baker, David (55463548900); Takigawa, Nagio (7004992459); Suga, Hiroaki (7202931914)	57207728462; 55498219000; 55760283600; 55463548900; 7004992459; 7202931914	De Novo Carborane-Containing Macrocyclic Peptides Targeting Human Epidermal Growth Factor Receptor	2019	Journal of the American Chemical Society	141	49		19193	19197	4	45	10.1021/jacs.9b09106	https://www.scopus.com/inward/record.uri?eid=2-s2.0-85076238495&doi=10.1021%2fjacs.9b09106&partnerID=40&md5=935b1c12adc66fe211b5df952ac6bc38	Department of Chemistry, School of Science, University of Tokyo, 7-3-1 Hongo, Bunkyo, Tokyo, 113-0033, Japan; Department of General Internal Medicine 4, Kawasaki Medical School, 2-6-1 Nakasange, Kita-ku, Okayama, 700-8505, Japan; Department of Biochemistry, Institute for Protein Design, University of Washington, Seattle, 98195, WA, United States	Yin Y., Department of Chemistry, School of Science, University of Tokyo, 7-3-1 Hongo, Bunkyo, Tokyo, 113-0033, Japan; Ochi N., Department of General Internal Medicine 4, Kawasaki Medical School, 2-6-1 Nakasange, Kita-ku, Okayama, 700-8505, Japan; Craven T.W., Department of Biochemistry, Institute for Protein Design, University of Washington, Seattle, 98195, WA, United States; Baker D., Department…	l-Carboranylalanine (LCba) is a unique artificial amino acid containing a cluster of 10 boron atoms. Since the three-dimensional aromaticity and charge distributions of the carborane side chain are quite different from any side chains of proteinogenic amino acids, there is no report whether LCba can be a substrate for the translation machinery. Here, we report studies on the ribosomal incorporati…		Binding Sites; Boron Compounds; Boron Neutron Capture Therapy; ErbB Receptors; Humans; Macrocyclic Compounds; Molecular Docking Simulation; Peptide Library; Peptides, Cyclic; Phenylalanine; Protein Binding; Solid-Phase Synthesis Techniques; Amino acids; Boron; Cell culture; Machinery; carborane derivative; carboranylalanine; epidermal growth factor receptor; macrocyclic compound; peptide; unclass…		epidermal growth factor receptor, 79079-06-4; phenylalanine, 3617-44-5, 63-91-2; Boron Compounds, ; carboranylalanine, ; EGFR protein, human, ; ErbB Receptors, ; Macrocyclic Compounds, ; Peptide Library, ; Peptides, Cyclic, ; Phenylalanine,			Basic Science and Platform Technology Program for Innovative Biological Medicine and Platform for Drug Discovery, Informatics, and Structural Life Science; Japan Society for the Promotion of Science Postdoctoral Fellowship for Foreign Researchers, (P16412); T.W.C.; Washington Research Fund; Japan Agency for Medical Research and Development, AMED	We thank Drs. Katsuya Sakai, Yukari Okita, Christopher John Hipolito, Christos Tsiamantas, Yichao Huang, Rong Gao, and Mitsuyasu Kato for their suggestions and assistance during experiments and paper preparation. This work was supported by Japan Agency for Medical Research and Development (AMED), the Basic Science and Platform Technology Program for Innovative Biological Medicine and Platform for…	Issa F., Kassiou M., Rendina L.M., Boron in Drug Discovery: Carboranes as Unique Pharmacophores in Biologically Active Compounds, Chem. Rev., 111, pp. 5701-5722, (2011); Scholz M., Hey-Hawkins E., Carbaboranes as Pharmacophores: Properties, Synthesis, and Application Strategies, Chem. Rev., 111, pp. 7035-7062, (2011); Lesnikowski Z.J., Challenges and Opportunities for the Application of Boron Clu…	H. Suga; Department of Chemistry, School of Science, University of Tokyo, Bunkyo, Tokyo, 7-3-1 Hongo, 113-0033, Japan; email: hsuga@chem.s.u-tokyo.ac.jp		American Chemical Society						00027863		JACSA	31752491	English	J. Am. Chem. Soc.	Article	Final		Scopus	2-s2.0-85076238495
Yang S.; Pan P.; Tong X.; Hou W.; Chen X.	Yang, Shuping (59096657300); Pan, Ping (58956451800); Tong, Xiaogang (57186134300); Hou, Wenjie (59871955000); Chen, Xihao (57189225073)	59096657300; 58956451800; 57186134300; 59871955000; 57189225073	Superalkali Li3O decorated BC3 monolayer as promising material for hydrogen storage	2024	Journal of Energy Storage	96		112722				3	10.1016/j.est.2024.112722	https://www.scopus.com/inward/record.uri?eid=2-s2.0-85196850242&doi=10.1016%2fj.est.2024.112722&partnerID=40&md5=239ab2db859986b8117ebbf0d96d748b	School of mathematics and computer sciences, Shaanxi University of Technology, Hanzhong, 723000, China; Department of Physics, Longnan Normal University, Longnan, 742500, China; Institute of Fundamental and Frontier Sciences, University of Electronic Science and Technology of China, Chengdu, 610054, China; School of Materials Science and Engineering, Chongqing University of Arts and Sciences, Cho…	Yang S., School of mathematics and computer sciences, Shaanxi University of Technology, Hanzhong, 723000, China; Pan P., School of mathematics and computer sciences, Shaanxi University of Technology, Hanzhong, 723000, China; Tong X., Department of Physics, Longnan Normal University, Longnan, 742500, China; Hou W., Institute of Fundamental and Frontier Sciences, University of Electronic Science an…	The density functional theory studies were carried out to decently solve thermodynamics stability and electronic structure properties of novel two-dimensional material g-BC3 decorated by superalkali Li3O cluster so as to systematically evaluate the hydrogen-storage performance of the compound. The binding energy indicate that Li3O can firmly bind on the g-BC3 substrate, and the compound is thermo…	BC<sub>3</sub> monolayer; Electronic structure properties; Hydrogen-storage performance; Li<sub>3</sub>O Superalkali; Structural stability	Binding energy; Density functional theory; Hydrogen storage; Lithium compounds; Monolayers; Stability; Thermodynamics; BC3 monolayer; Density functional theory studies; Electronic structure property; Electronic.structure; Hydrogen-storage performance; Li3O superalkali; Stability structures; Storage performance; Structural stabilities; Structure property; Electronic structure					Lingnan Normal University, LNU; National Supercomputer Centre in Guangzhou, NSCC; Shaanxi University of Technology, (SLGRCQD2023); Longnan Teachers College, (2023B-417)	Funding text 1: This work is supported by foundation of Shaanxi University of Technology (SLGRCQD2023) and Longnan Normal University (Grant No. 2023B-417). We also thank Natural Supercomputer Centre in Guangzhou and in Shenzhen for computation resources.; Funding text 2: This work is supported by foundation of Shaanxi University of Technology ( SLGRCQD2023 ) and Longnan Teachers College (Grant No…	Rahman A., Farrok O., Haque M.M., Environmental impact of renewable energy source based electrical power plants: solar, wind, hydroelectric, biomass, geothermal, tidal, ocean, and osmotic [J], Renew. Sustain. Energy Rev., 161, (2022); Nicoletti G., Arcuri N., Nicoletti G., Bruno R., A technical and environmental comparison between hydrogen and some fossil fuels[J], Energ. Conver. Manage., 89, pp.…	X. Tong; Department of Physics, Longnan Normal University, Longnan, 742500, China; email: tongxgxx@163.com		Elsevier Ltd						2352152X				English	J. Energy Storage	Article	Final		Scopus	2-s2.0-85196850242
Zou J.; Tang L.-M.; Chen K.; Feng Y.	Zou, Juan (57200334690); Tang, Li-Ming (55728965200); Chen, Keqiu (35204495500); Feng, Yexin (55203728300)	57200334690; 55728965200; 35204495500; 55203728300	Contrasting properties of hydrogenated and protonated single-layer h-BN from first-principles	2018	Journal of Physics Condensed Matter	30	6	065001				18	10.1088/1361-648X/aaa2d7	https://www.scopus.com/inward/record.uri?eid=2-s2.0-85040912916&doi=10.1088%2f1361-648X%2faaa2d7&partnerID=40&md5=966b047b9059baac0d06201b835191b1	School of Physics and Electronics, Hunan University, Changsha, 410082, China	Zou J., School of Physics and Electronics, Hunan University, Changsha, 410082, China; Tang L.-M., School of Physics and Electronics, Hunan University, Changsha, 410082, China; Chen K., School of Physics and Electronics, Hunan University, Changsha, 410082, China; Feng Y., School of Physics and Electronics, Hunan University, Changsha, 410082, China	Hydrogenation is an efficient approach to tune the electronic, magnetic and chemicalproperties of single-layer hexagon boron nitride (h-BN). The relative stabilities and electronicproperties of hydrogenated and protonated h-BN sheets are studied by means of densityfunctional theory calculations. H and H+ show very contrasting behaviors in chemisorptionand clustering on h-BN, in which a single H a…	first-principles claculation; hexagon boron nitride; hydrogenation; protonation	Atoms; Binding energy; Calculations; Energy gap; Hydrogenation; Nitrides; Protonation; Band gap width; First principles; H-cluster; Nonmagnetics; Protonated; Relative stabilities; Single layer; Sp3 bonding; Boron nitride					National Natural Science Foundation of China, NSFC, (11604092, 11634001, 11674090, 11674092); National Key Research and Development Program of China, NKRDPC, (2016YFA0300900)	The work is supported by the National Science Foundation of China with grant Nos. 11604092, 11634001, 11674090 and 11674092, and the National Basic Research Programs of China under Grand No. 2016YFA0300900. The computational resources were provided by the computation platform of National Supper-Computer Center in Changsha, China.	Novoselov K.S., Geim A.K., Morozov S.V., Jiang D., Zhang Y., Dubonos S.V., Grigorieva I.V., Firsov A.A., Science, 306, pp. 666-669, (2004); Novoselov K.S., Geim A.K., Morozov S.V., Jiang D., Katsnelson M.I., Grigorieva I.V., Dubonos S.V., Firsov A.A., Nature, 438, pp. 197-200, (2005); Bolotin K.I., Sikes K.J., Jiang Z., Klima M., Fudenberg G., Hone J., Kim P., Stormer H.L., Solid State Commun., 1…			Institute of Physics Publishing						09538984		JCOME	29256870	English	J Phys Condens Matter	Article	Final		Scopus	2-s2.0-85040912916
[truncated: 38 more rows]
